# Supplementary material for: Octahedral Zirconium Salan Catalysts for Olefin Polymerization: Substituent and Solvent Effects on Structure and Dynamics
Source: Inorg Chem. 2023 Sep 19;62(39):16021–37. doi: 10.1021/acs.inorgchem.3c02153 (PMC10548417; doi:10.1021/acs.inorgchem.3c02153)
Supplement: Supplementary file 2 — ic3c02153_si_002.zip [file ic3c02153_si_002.zip]

Archive with 52 entries (52 files):
- ONNO_o_tBu_ZrBn+_1.xyz
- ONNO_o_tBu_ZrBn+_6.xyz
- ONNO_o_tBu_ZrBn+_C2x_1.xyz
- ONNO_o_tBu_ZrBn+_C2x_17.xyz
- ONNO_o_tBu_ZrBn+_C2x_5.xyz
- ONNO_o_tBu_ZrBn+_C2x_9.xyz
- ONNO_oAnth_ZrBn+_1.xyz
- ONNO_oAnth_ZrBn+_2.xyz
- ONNO_oAnth_ZrBn+_7.xyz
- ONNO_oAnth_ZrBn+_C2x_3.xyz
- ONNO_oAnth_ZrBn+_C2x_5.xyz
- ONNO_oAnth_ZrBn+_C2x_6.xyz
- ONNO_oAnth_ZrBn+_chlorobenzene_1.xyz
- ONNO_oAnth_ZrBn+_chlorobenzene_4.xyz
- ONNO_oAnth_ZrBn+_chlorobenzene_5.xyz
- ONNO_oAnth_ZrBn+_chlorobenzene_6.xyz
- ONNO_oAnth_ZrBn+_toluene_1.xyz
- ONNO_oAnth_ZrBn+_toluene_10.xyz
- ONNO_oAnth_ZrBn+_toluene_4.xyz
- ONNO_oAnth_ZrBn+_toluene_5.xyz
- ONNO_otBu_ZrBn+_chlorobenzene_1.xyz
- ONNO_otBu_ZrBn+_chlorobenzene_14.xyz
- ONNO_otBu_ZrBn+_chlorobenzene_25.xyz
- ONNO_otBu_ZrBn+_chlorobenzene_6.xyz
- ONNO_otBu_ZrBn+_toluene_1.xyz
- ONNO_otBu_ZrBn+_toluene_2.xyz
- ONNO_otBu_ZrBn+_toluene_4.xyz
- ONNO_ZrBn_oAnth_Bn+_35Lut_agostic_1.xyz
- ONNO_ZrBn_oAnth_Bn+_35Lut_agostic_2.xyz
- ONNO_ZrBn_oAnth_Bn+_35Lut_agostic_3.xyz
- ONNO_ZrBn_oAnth_Bn+_THF_agostic_1.xyz
- ONNO_ZrBn_oAnth_Bn+_THF_agostic_14.xyz
- ONNO_ZrBn_oAnth_Bn+_THF_agostic_15.xyz
- ONNO_ZrBn_oAnth_Bn+_THF_agostic_2.xyz
- ONNO_ZrBn_oAnth_Bn+_THF_agostic_20.xyz
- ONNO_ZrBn_oAnth_Bn+_THF_agostic_21.xyz
- ONNO_ZrBn_oAnth_Bn+_THF_agostic_6.xyz
- ONNO_ZrBn_oAnth_Bn+_THF_agostic_7.xyz
- ONNO_ZrBn_oAnth_Bn+_THF_agostic_9.xyz
- ONNO_ZrBn_otBu_Bn+_35Lut_agostic_1.xyz
- ONNO_ZrBn_otBu_Bn+_35Lut_agostic_2.xyz
- ONNO_ZrBn_otBu_Bn+_35Lut_agostic_3.xyz
- ONNO_ZrBn_otBu_Bn+_35Lut_agostic_4.xyz
- ONNO_ZrBn_otBu_Bn+_THF_agostic_1.xyz
- ONNO_ZrBn_otBu_Bn+_THF_agostic_10.xyz
- ONNO_ZrBn_otBu_Bn+_THF_agostic_14.xyz
- ONNO_ZrBn_otBu_Bn+_THF_agostic_15.xyz
- ONNO_ZrBn_otBu_Bn+_THF_agostic_2.xyz
- ONNO_ZrBn_otBu_Bn+_THF_agostic_3.xyz
- ONNO_ZrBn_otBu_Bn+_THF_agostic_4.xyz
- ONNO_ZrBn_otBu_Bn+_THF_agostic_8.xyz
- ONNO_ZrBn_otBu_Bn+_THF_agostic_9.xyz
