# Supplementary material for: Octahedral Zirconium Salan Catalysts for Olefin Polymerization: Substituent and Solvent Effects on Structure and Dynamics
Source: Inorg Chem. 2023 Sep 19;62(39):16021–37. doi: 10.1021/acs.inorgchem.3c02153 (PMC10548417; doi:10.1021/acs.inorgchem.3c02153)
Supplement: Supplementary file 2 — ic3c02153_si_002.zip [file ic3c02153_si_002.zip › ONNO_o_tBu_ZrBn+_1.xyz]

83
BOpt - Xyz
N    -0.7011837   -1.8020665   -1.6583203
N     1.7788741   -2.3816120   -0.2736163
O    -1.8793816   -0.2749296    0.3189490
O     1.2800116    0.3987672   -0.2759701
C    -3.0557924   -0.3142222   -0.3803486
C    -4.0810477    0.6425103   -0.1797169
C    -5.2237627    0.4972712   -0.9862411
H    -6.0420435    1.2069100   -0.8716263
C    -5.3613453   -0.5196658   -1.9354195
C    -4.3372132   -1.4480784   -2.1073905
H    -4.4311701   -2.2514375   -2.8422269
C    -3.1808110   -1.3539717   -1.3248363
C    -2.0875483   -2.3797232   -1.4582084
H    -2.0254622   -3.0157425   -0.5536808
H    -2.3134226   -3.0433861   -2.3103813
C    -0.7292307   -0.7427654   -2.7092265
H    -1.1608564   -1.1484646   -3.6404916
H     0.2926374   -0.3918360   -2.8984668
H    -1.3420251    0.0997724   -2.3681006
C     0.2152628   -2.8992078   -2.0960424
H     0.1039364   -3.0725567   -3.1804715
H    -0.0942147   -3.8233961   -1.5850913
C     1.6522470   -2.5496031   -1.7499598
H     1.9555402   -1.6039523   -2.2222412
H     2.3399134   -3.3361130   -2.1090390
C     1.8202383   -3.7250016    0.3724489
H     2.6076621   -4.3409268   -0.0969026
H     0.8532804   -4.2355443    0.2793524
H     2.0476341   -3.6045285    1.4375762
C     3.0859894   -1.6995127    0.0900012
H     3.8962671   -2.4372614   -0.0420164
H     3.0095543   -1.4875362    1.1707666
C     3.4461807   -0.4456918   -0.6632364
C     4.7287714   -0.3156460   -1.2105670
H     5.4254313   -1.1563612   -1.1630935
C     5.1123095    0.8899758   -1.7932590
C     4.2173608    1.9635063   -1.8192999
H     4.5503448    2.8979832   -2.2687812
C     2.9143680    1.8868673   -1.2962836
C     2.5446855    0.6396650   -0.7312586
C     1.9738032    3.1075584   -1.3206779
C    -3.9820545    1.7598898    0.8751537
Zr   -0.0164813   -0.9017630    0.4533985
C     2.6511929    4.3384724   -1.9537399
H     3.5543311    4.6432910   -1.4017562
H     2.9256950    4.1654448   -3.0066446
H     1.9469933    5.1846566   -1.9299629
C     0.7054923    2.7999759   -2.1485122
H     0.1162999    1.9916080   -1.6959331
H     0.0686750    3.6982249   -2.2011021
H     0.9705258    2.5127703   -3.1794591
C     1.5799897    3.4834150    0.1262926
H     2.4726600    3.7506819    0.7144926
H     0.9041160    4.3544792    0.1159079
H     1.0679754    2.6536745    0.6327861
C    -3.8824075    1.1221819    2.2805157
H    -3.0324567    0.4280247    2.3534120
H    -3.7596097    1.9059144    3.0460677
H    -4.7981052    0.5566534    2.5151708
C    -5.2265139    2.6686999    0.8677574
H    -5.3583364    3.1798215   -0.0992457
H    -6.1478998    2.1113326    1.0988235
H    -5.1073436    3.4443912    1.6402444
C    -2.7556191    2.6593235    0.5964713
H    -1.8125922    2.0972192    0.6345250
H    -2.8358390    3.1277586   -0.3978558
H    -2.7072702    3.4656011    1.3469434
H    -6.2693572   -0.5826757   -2.5368259
H     6.1097490    1.0031311   -2.2206087
C    -0.2113937   -2.1809205    2.3617998
H    -1.2977063   -2.1159485    2.5461119
H     0.1592368   -3.1900727    2.5717080
C     0.5471139   -1.0917741    2.9993977
C     1.8519306   -1.2596044    3.5390747
C     0.0608653    0.2419744    2.8898143
C     2.5986345   -0.1666419    3.9671572
H     2.2481837   -2.2708298    3.6648210
C     0.8295375    1.3427120    3.3193625
H    -0.9844076    0.4097160    2.6027605
C     2.0985731    1.1442668    3.8510056
H     3.5831363   -0.3308678    4.4111747
H     0.4080343    2.3474595    3.2555433
H     2.6938467    1.9910755    4.1954336
