# Supplementary material for: Octahedral Zirconium Salan Catalysts for Olefin Polymerization: Substituent and Solvent Effects on Structure and Dynamics
Source: Inorg Chem. 2023 Sep 19;62(39):16021–37. doi: 10.1021/acs.inorgchem.3c02153 (PMC10548417; doi:10.1021/acs.inorgchem.3c02153)
Supplement: Supplementary file 2 — ic3c02153_si_002.zip [file ic3c02153_si_002.zip › ONNO_o_tBu_ZrBn+_6.xyz]

83
BOpt - Xyz
N     0.2408137    0.2216357    1.9068816
N    -0.3608052   -2.2184757    0.1963239
O     1.8710722   -0.1717116   -0.3563037
O    -2.0829339   -0.1637389   -0.4757695
C     2.9797704   -0.2242316    0.4347292
C     4.2331214   -0.6970032   -0.0361095
C     5.2641620   -0.7676065    0.9185978
H     6.2413706   -1.1381151    0.6125707
C     5.0982117   -0.3741712    2.2489933
C     3.8753606    0.1455502    2.6674070
H     3.7435006    0.4946873    3.6946448
C     2.8103377    0.2380854    1.7625588
C     1.5424409    0.9395716    2.1927832
H     1.5950958    1.1242453    3.2799599
H     1.4523309    1.9209062    1.6951437
C    -0.8433639    0.9096851    2.6605887
H    -0.6407504    0.8559397    3.7448336
H    -1.8089410    0.4335022    2.4463502
H    -0.8850154    1.9608681    2.3532584
C     0.3234666   -1.2061960    2.3696705
H     0.1411848   -1.2456032    3.4577167
H     1.3548202   -1.5460540    2.2007002
C    -0.6715862   -2.1123855    1.6557109
H    -1.7002196   -1.7341305    1.7494711
H    -0.6481345   -3.1159238    2.1182496
C     0.8283272   -3.0913450   -0.0063867
H     1.0040302   -3.2113263   -1.0828767
H     0.6423999   -4.0850933    0.4376068
H     1.7215457   -2.6438355    0.4440101
C    -1.5003864   -2.8636812   -0.5615200
H    -1.4655851   -3.9497088   -0.3691785
H    -1.2600262   -2.7214299   -1.6321431
C    -2.8882352   -2.3605626   -0.2646196
C    -3.9235319   -3.2764077   -0.0445720
H    -3.7020788   -4.3457966   -0.0041559
C    -5.2299466   -2.8162659    0.1027705
C    -5.4954370   -1.4470787    0.0143414
H    -6.5288071   -1.1176933    0.1137195
C    -4.4930642   -0.4838792   -0.1986799
C    -3.1677564   -0.9775105   -0.3135186
C    -4.8449446    1.0104115   -0.3241749
C     4.5082859   -1.0321292   -1.5179868
Zr   -0.0989943    0.0791829   -0.4529075
C    -4.1958653    1.8009869    0.8332921
H    -4.4261043    2.8749744    0.7365401
H    -4.5848389    1.4565761    1.8054964
H    -3.1036994    1.6802731    0.8383060
C    -4.3568508    1.5474768   -1.6899511
H    -4.5858291    2.6223457   -1.7765301
H    -3.2740758    1.4101750   -1.8202806
H    -4.8666600    1.0240356   -2.5143646
C    -6.3646607    1.2550230   -0.2515877
H    -6.9046704    0.7320037   -1.0563836
H    -6.7898861    0.9442297    0.7159426
H    -6.5588429    2.3328265   -0.3672042
C     3.5977254   -2.1680121   -2.0308447
H     2.5415737   -1.8662228   -2.0216738
H     3.8694312   -2.4195478   -3.0689334
H     3.7162593   -3.0787027   -1.4211902
C     5.9667447   -1.4776828   -1.7415490
H     6.6875110   -0.6966560   -1.4532080
H     6.2080483   -2.3988774   -1.1872615
H     6.1156490   -1.6857542   -2.8124698
C     4.2684523    0.2361561   -2.3700189
H     4.4792842    0.0215956   -3.4306961
H     3.2265915    0.5767138   -2.2864696
H     4.9322641    1.0545693   -2.0482689
H     5.9311453   -0.4567545    2.9487888
H    -6.0467273   -3.5188972    0.2741973
C     0.0445307    1.3644445   -2.3402942
H     0.8151464    1.1401449   -3.0881782
H    -0.9680839    1.4000909   -2.7688784
C     0.3529235    2.4515106   -1.4159286
C     1.6310838    3.0724365   -1.3203220
C    -0.6065888    2.7815912   -0.4153467
C     1.8902264    4.0284891   -0.3493393
H     2.3968426    2.8198720   -2.0554892
C    -0.3371080    3.7721980    0.5562482
H    -1.6308252    2.4062542   -0.5211972
C     0.9047346    4.3931043    0.5937768
H     2.8659023    4.5186612   -0.3255043
H    -1.1247370    4.0714344    1.2518125
H     1.1137418    5.1699333    1.3313559
