# Supplementary material for: Octahedral Zirconium Salan Catalysts for Olefin Polymerization: Substituent and Solvent Effects on Structure and Dynamics
Source: Inorg Chem. 2023 Sep 19;62(39):16021–37. doi: 10.1021/acs.inorgchem.3c02153 (PMC10548417; doi:10.1021/acs.inorgchem.3c02153)
Supplement: Supplementary file 2 — ic3c02153_si_002.zip [file ic3c02153_si_002.zip › ONNO_o_tBu_ZrBn+_C2x_1.xyz]

83
BOpt - Xyz
Zr    0.1443165   -0.5308693    0.0320015
N    -1.3308967   -1.5678003   -1.5084950
N     1.3653556   -2.3670702   -0.9784521
C    -0.9942115   -3.0201169   -1.4968316
H    -1.6287507   -3.5715250   -2.2155076
H    -1.2299398   -3.3978179   -0.4879215
C     0.4764574   -3.2303428   -1.8323942
H     0.6663456   -2.9806187   -2.8855827
H     0.7437517   -4.2911174   -1.7035823
O     1.8738501    0.3582527   -0.2047414
O    -1.2492072    0.8341540   -0.1123091
C    -2.7445995   -1.3877778   -1.0032457
H    -2.7519396   -1.7673655    0.0329881
H    -3.4058438   -2.0407571   -1.5994196
C    -1.2161811   -0.9960283   -2.8798246
H    -1.5364499    0.0531425   -2.8550341
H    -1.8628620   -1.5515878   -3.5816811
H    -0.1778850   -1.0464043   -3.2331331
C     2.4522380   -1.7835187   -1.8691791
H     1.9299602   -1.1330406   -2.5931082
H     2.9055639   -2.6158323   -2.4344098
C     1.9971649   -3.1917241    0.0938434
H     2.6503115   -3.9626417   -0.3502364
H     1.2127228   -3.6822868    0.6854732
H     2.6041736   -2.5477692    0.7446425
C     3.5374154   -1.0160100   -1.1664309
C     5.5365740    0.5466603   -0.0367333
C     4.8807444   -1.3632445   -1.3584284
C     3.2116992    0.1148875   -0.3883147
C     4.2054552    0.9400864    0.1910668
C     5.8814250   -0.5810899   -0.7874716
H     5.1339788   -2.2368590   -1.9642319
H     6.3408237    1.1445463    0.3898486
C    -3.2647588    0.0286772   -1.0687127
C    -4.3032202    2.6137874   -1.0889401
C    -4.5495791    0.2615698   -1.5748547
C    -2.5047579    1.1159944   -0.5825995
C    -3.0017230    2.4427583   -0.5859400
C    -5.0716592    1.5530267   -1.5762900
H    -5.1391931   -0.5753059   -1.9573954
C     0.0781485   -0.9580514    2.2379429
H     0.0829430   -0.0010903    2.7858214
H    -4.7344420    3.6136872   -1.1079531
H     0.9425134   -1.5607142    2.5666041
C    -1.2185195   -1.6838682    2.3608556
C    -2.4356274   -0.9801398    2.5352725
C    -1.2914137   -3.0942158    2.2596484
C    -3.6563369   -1.6529974    2.6042742
H    -2.4118794    0.1073781    2.6378954
C    -2.5182106   -3.7666254    2.3189378
H    -0.3665187   -3.6763629    2.2021040
C    -3.7073871   -3.0492925    2.4851531
H    -4.5758036   -1.0843886    2.7583028
H    -2.5404053   -4.8573714    2.2624503
H    -4.6630238   -3.5731413    2.5456470
H    -6.0749642    1.7404643   -1.9618647
H     6.9318239   -0.8392807   -0.9294079
C    -2.1728603    3.6398683   -0.0826611
C     3.8724069    2.2008206    1.0111206
C    -2.9669538    4.9580225   -0.1666963
H    -3.8773857    4.9323207    0.4531797
H    -2.3351384    5.7793655    0.2055161
H    -3.2536652    5.2043967   -1.2014101
C    -1.7754287    3.4353453    1.3983286
H    -2.6725130    3.3356826    2.0308708
H    -1.1504765    2.5424309    1.5361479
H    -1.2068191    4.3102393    1.7535725
C    -0.9112637    3.7998631   -0.9628209
H    -0.3134466    4.6557470   -0.6091738
H    -0.2748742    2.9045091   -0.9313868
H    -1.1921244    3.9922701   -2.0110737
C     3.0601835    3.1876556    0.1408908
H     2.1158150    2.7461004   -0.2046445
H     2.8243799    4.0919960    0.7257230
H     3.6432101    3.4964088   -0.7417047
C     5.1470400    2.9317576    1.4755854
H     5.7672074    3.2605685    0.6265905
H     4.8561792    3.8305032    2.0412410
H     5.7647934    2.3076317    2.1409720
C     3.0721348    1.8171164    2.2773729
H     2.8599197    2.7207846    2.8717785
H     2.1134121    1.3428478    2.0263881
H     3.6491292    1.1227438    2.9095373
