# Supplementary material for: Octahedral Zirconium Salan Catalysts for Olefin Polymerization: Substituent and Solvent Effects on Structure and Dynamics
Source: Inorg Chem. 2023 Sep 19;62(39):16021–37. doi: 10.1021/acs.inorgchem.3c02153 (PMC10548417; doi:10.1021/acs.inorgchem.3c02153)
Supplement: Supplementary file 2 — ic3c02153_si_002.zip [file ic3c02153_si_002.zip › ONNO_o_tBu_ZrBn+_C2x_17.xyz]

83
BOpt - Xyz
Zr    0.2142670    0.7784945    0.4229457
N     1.8461217    2.4738516    0.2705530
N    -0.9819816    2.8471532    0.1905049
C     1.2406108    3.6251791    1.0025829
H     1.9418127    4.4787573    1.0350848
H     1.0730507    3.3000501    2.0442727
C    -0.0755674    4.0355219    0.3532112
H     0.1061946    4.4762926   -0.6369874
H    -0.5697502    4.8091473    0.9609728
O    -1.3214002    0.1350552   -0.6101490
O     1.7872848   -0.3007643   -0.0382664
C     3.0099809    1.9266645    1.0782668
H     2.5735332    1.5467829    2.0205602
H     3.6713718    2.7689611    1.3435159
C     2.3160037    2.8765401   -1.0841324
H     2.7669255    2.0072964   -1.5782269
H     3.0724035    3.6764966   -1.0027159
H     1.4737760    3.2387401   -1.6869566
C    -1.5547942    2.8584778   -1.2181294
H    -0.6962583    2.6825560   -1.8935525
H    -1.9276451    3.8764760   -1.4227661
C    -2.0923179    2.9023739    1.1881661
H    -2.7560928    3.7575825    0.9754515
H    -1.6697938    3.0133205    2.1958651
H    -2.6790980    1.9749133    1.1356173
C    -2.6552584    1.8714190   -1.5030209
C    -4.5824561    0.0334652   -2.2908094
C    -3.8369009    2.3204088   -2.1067490
C    -2.4669768    0.4911508   -1.2735000
C    -3.4201884   -0.4732823   -1.6820663
C    -4.8048390    1.3981233   -2.4951155
H    -3.9840428    3.3889689   -2.2825257
H    -5.3496859   -0.6663022   -2.6189335
C     3.8055329    0.8577573    0.3746544
C     5.2578334   -1.1667082   -0.8552704
C     5.1982805    0.9631291    0.2826964
C     3.1506208   -0.2725162   -0.1621705
C     3.8602843   -1.3159278   -0.8039949
C     5.9249408   -0.0577816   -0.3262316
H     5.7063161    1.8375908    0.6967109
C    -0.0097234    0.3504473    2.6227055
H    -0.3617370    1.2868864    3.1034891
H     5.8527829   -1.9451263   -1.3310523
H     1.0261084    0.1774823    2.9753879
C    -0.8865521   -0.8059072    3.0066539
C    -0.3933236   -2.1254338    2.9590952
C    -2.2191034   -0.6114869    3.4189948
C    -1.2031202   -3.2078779    3.3134600
H     0.6442342   -2.3032474    2.6620825
C    -3.0278996   -1.6942929    3.7740396
H    -2.6205860    0.4037996    3.4898449
C    -2.5246617   -2.9985581    3.7219438
H    -0.7944145   -4.2201388    3.2797545
H    -4.0534061   -1.5163026    4.1051409
H    -3.1540331   -3.8436136    4.0068623
H     7.0117478    0.0066245   -0.3960630
H    -5.7292632    1.7344240   -2.9667909
C     3.1576651   -2.5383959   -1.4231222
C    -3.2137442   -1.9877004   -1.4924543
C     2.2266505   -2.0704358   -2.5663336
H     1.4539841   -1.3770059   -2.2052529
H     2.8063090   -1.5683051   -3.3580982
H     1.7196948   -2.9395250   -3.0162352
C     4.1695455   -3.5327820   -2.0244431
H     4.8607884   -3.9289810   -1.2635456
H     3.6203953   -4.3867122   -2.4503930
H     4.7620548   -3.0823931   -2.8367527
C     2.3479611   -3.2952941   -0.3444224
H     1.5586273   -2.6684656    0.0918133
H     1.8723129   -4.1822122   -0.7939554
H     3.0094719   -3.6397399    0.4669517
C    -3.1538912   -2.3269440    0.0132793
H    -4.0932166   -2.0425116    0.5136130
H    -3.0157940   -3.4124290    0.1446401
H    -2.3256382   -1.8166477    0.5228535
C    -1.9109589   -2.4322938   -2.1968584
H    -1.9569201   -2.2149171   -3.2764707
H    -1.0277001   -1.9313111   -1.7787625
H    -1.7776898   -3.5197241   -2.0745934
C    -4.3697159   -2.8004653   -2.1075895
H    -4.4712655   -2.6236705   -3.1904224
H    -4.1651591   -3.8727321   -1.9637989
H    -5.3349447   -2.5817192   -1.6235617
