# Supplementary material for: Octahedral Zirconium Salan Catalysts for Olefin Polymerization: Substituent and Solvent Effects on Structure and Dynamics
Source: Inorg Chem. 2023 Sep 19;62(39):16021–37. doi: 10.1021/acs.inorgchem.3c02153 (PMC10548417; doi:10.1021/acs.inorgchem.3c02153)
Supplement: Supplementary file 2 — ic3c02153_si_002.zip [file ic3c02153_si_002.zip › ONNO_o_tBu_ZrBn+_C2x_5.xyz]

83
BOpt - Xyz
Zr   -0.0412132   -0.6573744   -0.4193623
N    -1.1854874   -2.6401732    0.3390032
N     0.3857370   -0.8030501    1.9069562
C    -1.3067243   -2.6072921    1.8264904
H    -1.5774105   -3.6066728    2.2103244
H    -2.1299526   -1.9232838    2.0790971
C     0.0070543   -2.1441632    2.4417547
H     0.8232022   -2.8414551    2.1976739
H    -0.0754703   -2.1056339    3.5424231
O     1.1426312    0.8836335   -0.1520168
O    -1.8605063   -0.0182662   -0.7647157
C    -2.5472285   -2.6808215   -0.3276150
H    -3.0213099   -3.6421644   -0.0650924
H    -2.3368505   -2.7010382   -1.4110125
C    -0.4760354   -3.8879230   -0.0687315
H     0.5522250   -3.8977621    0.3144702
H    -0.4401884   -3.9382655   -1.1633135
H    -1.0195843   -4.7687126    0.3152371
C     1.8434947   -0.5407517    2.2017620
H     2.4093734   -1.2850332    1.6138508
H     2.0217054   -0.7555180    3.2700345
C    -0.4596801    0.2520714    2.5437536
H    -0.1514123    1.2358933    2.1694776
H    -0.3303283    0.2272831    3.6395367
H    -1.5187151    0.0873533    2.3007723
C     2.3297113    0.8591181    1.9013608
C     3.4430285    3.3416872    1.3050703
C     3.1761395    1.4860272    2.8246298
C     2.0243826    1.5137382    0.6859583
C     2.5895535    2.7688613    0.3458196
C     3.7306916    2.7282467    2.5270779
H     3.4058684    0.9889296    3.7704016
H     3.9008862    4.3068573    1.0939331
C    -3.4911078   -1.5541426   -0.0027940
C    -5.3376822    0.5008617    0.3096288
C    -4.7685383   -1.8365356    0.4990872
C    -3.1463409   -0.2217667   -0.3220892
C    -4.0693053    0.8440679   -0.1936397
C    -5.6898681   -0.8046952    0.6623107
H    -5.0397096   -2.8675345    0.7395173
C     0.9443575   -1.5368383   -2.2515488
H     1.2139057   -0.6292261   -2.8271853
H    -6.0840126    1.2847843    0.4308850
H     0.3196952   -2.1731710   -2.9008688
C     2.1543949   -2.2497906   -1.7363490
C     2.3109118   -3.6491328   -1.8759286
C     3.1809476   -1.5487237   -1.0573392
C     3.4218349   -4.3130124   -1.3534956
H     1.5662695   -4.2151182   -2.4425006
C     4.2953442   -2.2171541   -0.5337966
H     3.1333254   -0.4591311   -0.9870389
C     4.4175213   -3.6024526   -0.6691989
H     3.5231314   -5.3909797   -1.4985975
H     5.0797941   -1.6428987   -0.0354532
H     5.2902746   -4.1225765   -0.2701847
H    -6.6883539   -1.0129126    1.0494913
H     4.3921378    3.2211410    3.2410976
C    -3.7300774    2.2961310   -0.5793717
C     2.3222312    3.4691914   -1.0016748
C    -2.6237559    2.8352643    0.3556356
H    -2.3912910    3.8813259    0.0986534
H    -2.9568153    2.8104329    1.4064830
H    -1.6954662    2.2539877    0.2652900
C    -3.2713234    2.3628096   -2.0550926
H    -2.3744521    1.7551357   -2.2364229
H    -4.0712557    2.0085709   -2.7248234
H    -3.0410444    3.4065855   -2.3240486
C    -4.9513565    3.2248944   -0.4341389
H    -4.6641884    4.2418091   -0.7433438
H    -5.7890531    2.9066999   -1.0747455
H    -5.3082056    3.2850587    0.6065053
C     2.7834953    2.5609413   -2.1658432
H     2.6210299    3.0760433   -3.1266393
H     3.8578623    2.3307902   -2.0817411
H     2.2257129    1.6141342   -2.1895717
C     3.0997038    4.7950504   -1.1169669
H     2.8003270    5.5194552   -0.3428557
H     4.1890248    4.6437063   -1.0539190
H     2.8845650    5.2496641   -2.0963801
C     0.8199443    3.7976668   -1.1500821
H     0.4811041    4.4546005   -0.3327572
H     0.6476492    4.3243133   -2.1031163
H     0.2014696    2.8905383   -1.1447688
