# Supplementary material for: Octahedral Zirconium Salan Catalysts for Olefin Polymerization: Substituent and Solvent Effects on Structure and Dynamics
Source: Inorg Chem. 2023 Sep 19;62(39):16021–37. doi: 10.1021/acs.inorgchem.3c02153 (PMC10548417; doi:10.1021/acs.inorgchem.3c02153)
Supplement: Supplementary file 2 — ic3c02153_si_002.zip [file ic3c02153_si_002.zip › ONNO_o_tBu_ZrBn+_C2x_9.xyz]

83
BOpt - Xyz
Zr   -0.0091020    0.6484449   -0.4287417
N    -0.4072525    0.7269529    1.9519709
N     1.3779965    2.4376324    0.4467055
C     0.1303537    1.9879587    2.5338937
H     0.2135396    1.8991405    3.6324864
H    -0.5947651    2.7882791    2.3200684
C     1.4902120    2.3090967    1.9299514
H     2.2194168    1.5145526    2.1431681
H     1.8873438    3.2445820    2.3617552
O     1.7280412   -0.2282227   -0.6161248
O    -1.3454725   -0.7608585   -0.1699277
C    -1.8581928    0.5887948    2.3144662
H    -2.3685543    1.4544434    1.8623760
H    -1.9518509    0.6928665    3.4106701
C     0.3422545   -0.4416263    2.5053593
H     0.2585167   -0.4519703    3.6064476
H     1.4018570   -0.3878100    2.2227699
H    -0.0890856   -1.3672256    2.1058699
C     2.7375665    2.3346288   -0.2170976
H     3.3192446    3.2291044    0.0650544
H     2.5360562    2.4034578   -1.3008217
C     0.8511480    3.7945064    0.1199866
H     1.4915781    4.5640244    0.5854531
H    -0.1806570    3.9095790    0.4780234
H     0.8587436    3.9324911   -0.9669829
C     3.5498365    1.1025110    0.0816091
C     5.1516690   -1.1569860    0.3339449
C     4.8639621    1.2301891    0.5497782
C     3.0430625   -0.1787396   -0.2283775
C     3.8392850   -1.3459666   -0.1367811
C     5.6616055    0.0960123    0.6848569
H     5.2602800    2.2204960    0.7873678
H     5.8053882   -2.0227992    0.4297156
C    -2.5168256   -0.7115689    1.9020138
C    -3.9250937   -3.0017216    1.1620510
C    -3.4378088   -1.2876975    2.7873121
C    -2.2928384   -1.3223439    0.6465559
C    -3.0047030   -2.4798998    0.2374030
C    -4.1411426   -2.4307911    2.4187810
H    -3.6038585   -0.8275820    3.7646961
C    -0.7263321    1.4400590   -2.4367089
H    -1.3384824    0.5952680   -2.8012150
H    -4.4947546   -3.8905572    0.8954027
H    -0.0267226    1.7552721   -3.2243478
C    -1.5345390    2.5395587   -1.8670088
C    -1.3877450    3.8930737   -2.2631456
C    -2.4193876    2.2695097   -0.7883647
C    -2.0923488    4.9103789   -1.6270515
H    -0.7335481    4.1279869   -3.1068052
C    -3.1226294    3.3056691   -0.1432539
H    -2.6732019    1.2290316   -0.5499037
C    -2.9545943    4.6267159   -0.5515676
H    -1.9846991    5.9399847   -1.9759513
H    -3.8332993    3.0642368    0.6509886
H    -3.5112955    5.4305123   -0.0668330
H    -4.8597164   -2.8806515    3.1054898
H     6.6868320    0.1833203    1.0476012
C    -2.8198250   -3.1267850   -1.1499456
C     3.3287274   -2.7415795   -0.5428386
C    -1.3629765   -3.6073821   -1.3357664
H    -1.2563437   -4.0949594   -2.3187247
H    -0.6472436   -2.7764304   -1.2870887
H    -1.0937893   -4.3432979   -0.5609222
C    -3.7352835   -4.3534636   -1.3326198
H    -4.8020520   -4.0908253   -1.2526764
H    -3.5720863   -4.7724233   -2.3376654
H    -3.5132981   -5.1478960   -0.6023635
C    -3.1911590   -2.1074465   -2.2526627
H    -2.5499544   -1.2157055   -2.2136451
H    -3.0729815   -2.5714089   -3.2455118
H    -4.2399932   -1.7855864   -2.1499882
C     4.4342948   -3.8088065   -0.4253138
H     4.7895402   -3.9277403    0.6108585
H     4.0276303   -4.7796536   -0.7482769
H     5.2986503   -3.5802815   -1.0687466
C     2.8590334   -2.7198149   -2.0166813
H     2.5009911   -3.7210800   -2.3067836
H     2.0417733   -2.0031882   -2.1772553
H     3.6928626   -2.4505387   -2.6846460
C     2.1692026   -3.1713271    0.3840835
H     1.8310155   -4.1848118    0.1138596
H     2.4990027   -3.1940361    1.4360036
H     1.3075640   -2.4957104    0.2972175
