# Supplementary material for: Octahedral Zirconium Salan Catalysts for Olefin Polymerization: Substituent and Solvent Effects on Structure and Dynamics
Source: Inorg Chem. 2023 Sep 19;62(39):16021–37. doi: 10.1021/acs.inorgchem.3c02153 (PMC10548417; doi:10.1021/acs.inorgchem.3c02153)
Supplement: Supplementary file 2 — ic3c02153_si_002.zip [file ic3c02153_si_002.zip › ONNO_oAnth_ZrBn+_1.xyz]

103
BOpt - Xyz
N    -0.2667670   -2.2802670    1.4032914
N    -0.5693950   -3.3169362   -1.2741413
O     1.9508436   -1.0872071    0.3340123
O    -1.7052805   -0.7215979   -0.7130175
C     2.5659882   -1.2205164    1.5360520
C     3.6709459   -0.4140309    1.8701884
C     4.2583357   -0.6043978    3.1319570
H     5.1194463    0.0082788    3.4061329
C     3.7598732   -1.5535665    4.0305983
C     2.6542061   -2.3349666    3.6809694
H     2.2609052   -3.0752070    4.3824502
C     2.0495671   -2.1780124    2.4284130
C     0.9010910   -3.0408638    1.9760327
H     1.2495041   -3.7331577    1.1910767
H     0.5379720   -3.6531506    2.8213252
C    -0.7259956   -1.2511579    2.3755914
H    -1.0406079   -1.7198788    3.3245302
H    -1.5771882   -0.7066130    1.9469212
H     0.0999967   -0.5572857    2.5855658
C    -1.3820771   -3.2200353    1.1139830
H    -2.2796606   -2.6201872    0.9224127
H    -1.5857291   -3.8606665    1.9928788
C    -1.0546719   -4.1021799   -0.0821862
H    -1.9426400   -4.6917067   -0.3638997
H    -0.2620924   -4.8168067    0.1795642
C     0.4338251   -4.1651830   -1.9889106
H     1.3408776   -4.2622576   -1.3753438
H     0.6968466   -3.6983444   -2.9435530
H     0.0124603   -5.1679327   -2.1783180
C    -1.7043639   -3.0641438   -2.2543220
H    -1.9455753   -4.0281881   -2.7349894
H    -1.2750406   -2.4047157   -3.0272984
C    -2.9700553   -2.4634185   -1.6981438
C    -4.2090042   -3.0625456   -1.9607475
H    -4.2427954   -4.0062694   -2.5115544
C    -5.3948601   -2.4536996   -1.5423894
C    -5.3399942   -1.2413989   -0.8500857
H    -6.2626185   -0.7589071   -0.5208991
C    -4.1173767   -0.6144180   -0.5509152
C    -2.9287093   -1.2406001   -0.9871702
H    -4.4489533   -1.4874578    4.3028237
C    -4.3229064   -0.5512052    3.7541706
H    -4.3734068   -1.5063169    1.8378153
C    -4.2744333   -0.5630082    2.3789459
C    -4.1118472    1.8631597    3.7944760
C    -4.1403082    0.6515240    1.6277390
C    -4.2279236    0.6754051    4.4749718
C    -4.0803077    1.8973214    2.3634383
C    -4.0947483    0.6732133    0.2120619
H    -4.2657772    0.6660505    5.5659865
H    -3.9786082    4.0480388    2.2204392
H    -4.0589456    2.8104194    4.3364990
C    -4.0868976    1.9061813   -0.4842394
C    -4.1653372    1.9813488   -1.9125529
C    -4.0468696    3.1467891    0.2604090
H    -4.0319471    5.3171580    0.1210274
C    -4.0181221    3.1091622    1.6615469
C    -4.2122651    3.1946925   -2.5588240
H    -4.2160625    1.0534323   -2.4846755
H    -4.3054927    3.2285145   -3.6468030
C    -4.1525831    4.4153498   -1.8238054
H    -4.1905835    5.3686817   -2.3548303
C    -4.0650858    4.3879867   -0.4529203
H     1.9239130    4.0542544    3.0397735
C     2.5764204    3.7361903    2.2237548
H     2.5685747    1.6833826    2.8342704
C     2.9331653    2.4124309    2.1082592
C     3.8870901    4.3178567    0.2674668
C     3.7969028    1.9650606    1.0544417
C     3.0592680    4.7041910    1.2939772
C     4.2795925    2.9497647    0.1086270
C     4.1775228    0.6085297    0.9038894
H     2.7731606    5.7517932    1.4069413
H     5.4738076    3.2906258   -1.6562186
H     4.2659035    5.0520708   -0.4476435
C     5.0221164    0.2125409   -0.1619357
C     5.4417066   -1.1452541   -0.3462240
C     5.4946485    1.2044390   -1.1041995
H     6.6983227    1.5514769   -2.8821380
C     5.1123682    2.5440060   -0.9439712
C     6.2612499   -1.4997664   -1.3922900
H     5.1122903   -1.8988275    0.3714422
H     6.5770260   -2.5388901   -1.5081620
C     6.7184904   -0.5212353   -2.3238038
H     7.3720809   -0.8215711   -3.1450943
C     6.3460504    0.7927477   -2.1793220
Zr    0.2467468   -1.1312722   -0.6809093
C     1.1685042   -1.1458971   -2.7943682
H     2.2419057   -1.3010878   -2.5985150
H     0.8319060   -1.7018683   -3.6772940
C     0.7448778    0.2586524   -2.7656949
C     1.2018977    1.0947611   -1.7050800
C    -0.2956341    0.7651803   -3.5915179
C     0.6466053    2.3760776   -1.4911520
H     2.0917067    0.8040224   -1.1363579
C    -0.8137841    2.0360722   -3.3867595
H    -0.6672215    0.1485797   -4.4138373
C    -0.3612066    2.8440936   -2.3245769
H     1.0423527    2.9999378   -0.6871426
H    -1.5900877    2.4132072   -4.0545729
H    -0.7959859    3.8322454   -2.1685177
H     4.2325796   -1.6820410    5.0055302
H    -6.3574074   -2.9204461   -1.7565011
