# Supplementary material for: Octahedral Zirconium Salan Catalysts for Olefin Polymerization: Substituent and Solvent Effects on Structure and Dynamics
Source: Inorg Chem. 2023 Sep 19;62(39):16021–37. doi: 10.1021/acs.inorgchem.3c02153 (PMC10548417; doi:10.1021/acs.inorgchem.3c02153)
Supplement: Supplementary file 2 — ic3c02153_si_002.zip [file ic3c02153_si_002.zip › ONNO_oAnth_ZrBn+_2.xyz]

103
BOpt - Xyz
N    -0.5067599    2.3593340   -0.0555620
N     0.2334391    0.4050912    2.2041727
O     1.6948937    0.8566262   -0.7080925
O    -1.8529013   -0.3189656    0.5311028
C     2.4053542    1.9863109   -0.9328170
C     3.8149803    1.9618886   -0.9636837
C     4.4830021    3.1767551   -1.1925189
H     5.5742396    3.1742523   -1.2301044
C     3.7801437    4.3724333   -1.3723993
C     2.3828099    4.3743318   -1.3296361
H     1.8310532    5.3069625   -1.4729320
C     1.6810063    3.1809690   -1.1170009
C     0.1742359    3.1412937   -1.1588365
H    -0.2174556    4.1731171   -1.1387584
H    -0.1750010    2.6844139   -2.1029403
C    -1.9621825    2.6653383   -0.1448013
H    -2.5128531    2.1367084    0.6392560
H    -2.3468587    2.3310334   -1.1181843
H    -2.1274432    3.7524129   -0.0473557
C     0.0275485    2.7583477    1.2857449
H    -0.3542957    3.7601454    1.5551682
H     1.1202553    2.8414472    1.1938113
C    -0.3600739    1.7747477    2.3873656
H    -1.4512210    1.6564184    2.4374642
H    -0.0318923    2.1817953    3.3602110
C     1.6429948    0.4069596    2.6873928
H     2.2539095    1.0809830    2.0740209
H     2.0500468   -0.6070602    2.6047144
H     1.6799072    0.7313143    3.7423790
C    -0.5381258   -0.6169202    3.0132419
H    -0.2740053   -0.4796088    4.0766631
H    -0.1414956   -1.5980953    2.6995704
C    -2.0435652   -0.5718149    2.8775499
C    -2.8534424   -0.7035712    4.0135369
H    -2.3862320   -0.7913629    4.9979127
C    -4.2455262   -0.7350733    3.8960263
C    -4.8391143   -0.6119156    2.6366892
H    -5.9266202   -0.6312789    2.5407148
C    -4.0660860   -0.4588701    1.4731801
C    -2.6598976   -0.4535199    1.6106526
H    -5.9630145    4.0847461    0.9861203
C    -5.9232833    3.2501410    0.2825017
H    -4.9364687    1.9528901    1.6694449
C    -5.3464951    2.0602985    0.6634563
C    -6.4597187    2.3537100   -1.9041094
C    -5.2954757    0.9374439   -0.2280026
C    -6.4853927    3.4035903   -1.0188948
C    -5.8751075    1.0964769   -1.5458433
C    -4.7067757   -0.3014337    0.1305552
H    -6.9425891    4.3536000   -1.3022211
H    -6.2937968    0.1449848   -3.4368388
H    -6.8955533    2.4565645   -2.9007914
C    -4.7326210   -1.3931648   -0.7715282
C    -4.2320447   -2.6889452   -0.4217948
C    -5.3127385   -1.2228499   -2.0860560
H    -5.7685686   -2.1898286   -3.9801042
C    -5.8570718    0.0188688   -2.4424465
C    -4.2842823   -3.7365665   -1.3122139
H    -3.8305673   -2.8405712    0.5818536
H    -3.9192826   -4.7229462   -1.0162658
C    -4.8304839   -3.5573985   -2.6174626
H    -4.8616071   -4.4002220   -3.3105950
C    -5.3315626   -2.3339536   -2.9891404
H     3.5421162   -0.8279178   -5.0263689
C     4.0146666   -1.0208074   -4.0608420
H     3.4626063    0.8847190   -3.2550411
C     3.9654054   -0.0663626   -3.0715235
C     5.3125868   -2.5027466   -2.6470905
C     4.5887731   -0.2842435   -1.7996132
C     4.6916503   -2.2577557   -3.8472705
C     5.2873275   -1.5348763   -1.5921454
C     4.5550553    0.6792749   -0.7604534
H     4.7222819   -3.0014741   -4.6458199
H     6.4569827   -2.7156105   -0.2153874
H     5.8447811   -3.4416996   -2.4773508
C     5.2134175    0.4317603    0.4701031
C     5.2152482    1.3736712    1.5520351
C     5.9111839   -0.8224802    0.6655318
H     7.1007261   -2.0132144    2.0426652
C     5.9269566   -1.7712791   -0.3668114
C     5.8603337    1.1001599    2.7362829
H     4.7072420    2.3304596    1.4174315
H     5.8574930    1.8393907    3.5404376
C     6.5477379   -0.1351989    2.9229670
H     7.0608127   -0.3313868    3.8664458
C     6.5702722   -1.0666005    1.9135493
Zr   -0.0086485    0.0090147   -0.1287113
C     0.0091770   -1.7251784   -1.5985066
H    -0.9385929   -2.0167595   -2.0679989
H     0.8158089   -1.5288036   -2.3202832
C     0.4113153   -2.5196733   -0.4389190
C     1.6458005   -2.2235891    0.2085078
C    -0.4552310   -3.4515901    0.2020077
C     2.0370804   -2.9159131    1.3747898
H     2.3695794   -1.5693632   -0.2897999
C    -0.0623711   -4.1179083    1.3545866
H    -1.4214669   -3.6663061   -0.2575678
C     1.1923416   -3.8613307    1.9464393
H     3.0244881   -2.7253355    1.8015915
H    -0.7280024   -4.8602833    1.8007226
H     1.5002243   -4.4118915    2.8373786
H     4.3222879    5.3027244   -1.5484023
H    -4.8671285   -0.8503572    4.7852384
