# Supplementary material for: Octahedral Zirconium Salan Catalysts for Olefin Polymerization: Substituent and Solvent Effects on Structure and Dynamics
Source: Inorg Chem. 2023 Sep 19;62(39):16021–37. doi: 10.1021/acs.inorgchem.3c02153 (PMC10548417; doi:10.1021/acs.inorgchem.3c02153)
Supplement: Supplementary file 2 — ic3c02153_si_002.zip [file ic3c02153_si_002.zip › ONNO_oAnth_ZrBn+_7.xyz]

103
BOpt - Xyz
N    -2.6058741   -3.0752090    0.1933711
N    -0.8965176   -2.1298303    2.3378407
O    -1.8273794   -0.4213458   -0.2528193
O     1.2282023   -1.3916689    0.7681616
C    -3.1134147   -0.1090239   -0.5547762
C    -3.5535982    1.2319811   -0.5219208
C    -4.9059446    1.4865496   -0.8016269
H    -5.2543881    2.5211670   -0.7852686
C    -5.8023499    0.4502510   -1.0808231
C    -5.3537469   -0.8723138   -1.0802074
H    -6.0519540   -1.6873003   -1.2881493
C    -4.0070880   -1.1673316   -0.8271017
C    -3.5149209   -2.5892698   -0.9210288
H    -4.3854412   -3.2665228   -0.9679193
H    -2.9359972   -2.7357935   -1.8496890
C    -2.5286857   -4.5580503    0.0539624
H    -3.4988151   -5.0118542    0.3239141
H    -1.7412136   -4.9736034    0.6964548
H    -2.2922206   -4.8092007   -0.9857200
C    -3.1625105   -2.7311348    1.5347898
H    -4.0622675   -3.3375025    1.7441538
H    -3.4711644   -1.6765563    1.5101554
C    -2.1077900   -2.9651018    2.6028985
H    -1.7955032   -4.0200345    2.6150027
H    -2.5138594   -2.7352652    3.6033434
C    -1.0994963   -0.7687937    2.9194263
H    -0.2583387   -0.1196193    2.6470296
H    -1.1650719   -0.8352921    4.0192709
H    -2.0219984   -0.3318717    2.5204470
C     0.2900399   -2.8006544    2.9941832
H     0.4646608   -3.7361970    2.4294026
H     0.0013810   -3.0879614    4.0204948
C     1.5451575   -1.9689176    3.0455995
C     2.3083746   -1.8821166    4.2166205
H     1.9624081   -2.3839800    5.1239408
C     3.5108183   -1.1706060    4.2227840
C     3.9490811   -0.5344474    3.0575504
H     4.8920164    0.0159634    3.0581882
C     3.2032834   -0.5839279    1.8672233
C     1.9971378   -1.3131326    1.8845880
H     4.7725872   -3.9205194   -1.4175765
C     4.7055855   -2.8323164   -1.4843902
H     3.9471725   -2.6201340    0.5064053
C     4.2386433   -2.1075276   -0.4120733
C     5.0793907   -0.8068980   -2.7621352
C     4.1547530   -0.6770355   -0.4615074
C     5.1242065   -2.1771253   -2.6798124
C     4.6050921   -0.0150859   -1.6672919
C     3.6727695    0.0975286    0.6236281
H     5.4933887   -2.7687416   -3.5197359
H     4.9355578    1.8824105   -2.6407136
H     5.4148452   -0.2930833   -3.6662373
C     3.6516387    1.5127579    0.5427972
C     3.1703282    2.3429371    1.6076557
C     4.1268606    2.1641882   -0.6601063
H     4.4970703    4.0710798   -1.6364210
C     4.5809803    1.3853328   -1.7335768
C     3.1862051    3.7141145    1.5047381
H     2.7920557    1.8710595    2.5155474
H     2.8231873    4.3239210    2.3349308
C     3.6746121    4.3516640    0.3268423
H     3.6895588    5.4419543    0.2680490
C     4.1245631    3.5942183   -0.7266540
H    -1.4799316    3.1399799   -4.5883336
C    -1.3300113    3.3770377   -3.5324630
H    -2.7361145    1.9076504   -2.8571250
C    -2.0335286    2.6916538   -2.5694907
C    -0.2311798    4.7330291   -1.8494931
C    -1.8820115    3.0053319   -1.1799513
C    -0.4118705    4.4067188   -3.1713116
C    -0.9601598    4.0605619   -0.8173771
C    -2.6154697    2.3422904   -0.1675915
H     0.1383776    4.9376418   -3.9506935
H    -0.1064489    5.2027700    0.8012438
H     0.4662283    5.5228824   -1.5613728
C    -2.4894770    2.7371699    1.1862215
C    -3.2701470    2.1526087    2.2374388
C    -1.5570038    3.7861474    1.5394118
H    -0.7217214    4.9637262    3.1650082
C    -0.8100391    4.4110863    0.5313558
C    -3.1289629    2.5612441    3.5440840
H    -4.0103403    1.3918446    1.9798884
H    -3.7504302    2.1160649    4.3246273
C    -2.1909605    3.5778849    3.8908561
H    -2.0929351    3.8909113    4.9321918
C    -1.4309651    4.1716897    2.9125194
Zr   -0.5030331   -1.8737890   -0.0336554
C     0.2115171   -3.5569399   -1.4225472
H     1.2574146   -3.6864027   -1.0949004
H    -0.2549594   -4.5237182   -1.6421191
C     0.0624740   -2.5420334   -2.4806537
C     0.7474371   -1.3012927   -2.3455929
C    -0.9014560   -2.6442271   -3.5202414
C     0.4837704   -0.2237702   -3.2146742
H     1.5854972   -1.2211495   -1.6436023
C    -1.1355266   -1.5815453   -4.3867120
H    -1.4262040   -3.5924035   -3.6663039
C    -0.4541871   -0.3601266   -4.2321329
H     1.0386797    0.7080850   -3.0933619
H    -1.8542123   -1.7009164   -5.2008064
H    -0.6506349    0.4669082   -4.9153378
H    -6.8499429    0.6731192   -1.2886845
H     4.1081965   -1.1139522    5.1339159
