# Supplementary material for: Octahedral Zirconium Salan Catalysts for Olefin Polymerization: Substituent and Solvent Effects on Structure and Dynamics
Source: Inorg Chem. 2023 Sep 19;62(39):16021–37. doi: 10.1021/acs.inorgchem.3c02153 (PMC10548417; doi:10.1021/acs.inorgchem.3c02153)
Supplement: Supplementary file 2 — ic3c02153_si_002.zip [file ic3c02153_si_002.zip › ONNO_oAnth_ZrBn+_C2x_3.xyz]

103
BOpt - Xyz
Zr   -1.4095138   -0.9710069   -0.2546159
N    -2.0743849   -3.0726546   -1.3088476
N    -3.3379226   -0.5122669   -1.5766646
C    -3.3898949   -2.9477434   -2.0263973
H    -3.9830185   -3.8665232   -1.8920446
H    -3.1850566   -2.8566474   -3.1021332
C    -4.1801348   -1.7418371   -1.5374438
H    -4.5087785   -1.8751034   -0.4933303
H    -5.0868828   -1.6098020   -2.1569450
O    -1.3565532    0.9833069   -0.3263198
O     0.3597827   -1.6947981   -0.6805438
C    -1.0228880   -3.4854968   -2.3277536
H    -0.9518516   -2.6465902   -3.0425175
H    -1.4095536   -4.3613613   -2.8770793
C    -2.1765278   -4.1227174   -0.2524919
H    -2.9968054   -3.8706805    0.4329811
H    -1.2327585   -4.1773499    0.3065993
H    -2.3768143   -5.1075985   -0.7090533
C    -4.1124769    0.6266046   -0.9503009
H    -4.3016378    0.3317830    0.0960021
H    -5.0904784    0.6960581   -1.4584457
C    -2.9713491   -0.1557111   -2.9766179
H    -2.3306530   -0.9313361   -3.4166314
H    -2.4245629    0.7952277   -2.9699941
H    -3.8795487   -0.0442738   -3.5950751
C    -3.4177287    1.9645766   -1.0243786
C    -2.1573897    4.4691665   -1.1013835
C    -4.1332692    3.1088351   -1.4022469
C    -2.0536513    2.0969664   -0.6861193
C    -1.4005009    3.3447987   -0.7345145
C    -3.5120501    4.3595868   -1.4291178
H    -5.1888119    3.0161932   -1.6708132
H    -1.6620833    5.4414401   -1.1351466
C     0.3329129   -3.8087131   -1.7643862
C     2.9205353   -4.3107507   -0.8317446
C     0.9685517   -5.0207314   -2.0664549
C     1.0127464   -2.8514905   -0.9837924
C     2.3143387   -3.0872537   -0.4991172
C     2.2624655   -5.2716121   -1.6054511
H     0.4474096   -5.7649165   -2.6742907
C    -1.5901658   -1.3164414    1.9517845
H    -0.7984456   -0.7246834    2.4410533
H     3.9292256   -4.5053436   -0.4620076
H    -1.4478947   -2.3788591    2.2117888
C    -2.9632493   -0.8194593    2.2486127
C    -4.0854704   -1.6825690    2.2292957
C    -3.2006176    0.5511795    2.5156917
C    -5.3804985   -1.1995092    2.4524450
H    -3.9324363   -2.7588739    2.1020125
C    -4.4915180    1.0289536    2.7467956
H    -2.3512106    1.2370250    2.5594643
C    -5.5913783    0.1600538    2.7053227
H    -6.2241106   -1.8936662    2.4541364
H    -4.6419734    2.0879292    2.9676738
H    -6.5989109    0.5361224    2.8920650
H     2.7566499   -6.2143253   -1.8447194
H    -4.0799038    5.2460893   -1.7156595
C     3.0258831   -2.0847960    0.3522830
C     3.9792688   -1.2162041   -0.2304836
C     2.7660640   -2.0418247    1.7431053
C     4.6871907   -0.2731639    0.6088888
C     4.2863893   -1.2344513   -1.6300248
C     3.4587239   -1.0756604    2.5676692
C     1.8535431   -2.9402363    2.3861982
C     5.6743254    0.5783999    0.0175950
C     4.3992326   -0.2186233    1.9794348
C     5.2400372   -0.3976512   -2.1594606
H     3.7543857   -1.9338688   -2.2771154
C     3.1810269   -1.0326075    3.9712997
C     1.6231157   -2.8753163    3.7409771
H     1.3572839   -3.7038326    1.7832304
C     5.9494283    0.5168746   -1.3266891
H     6.2131596    1.2747092    0.6650089
H     4.9303341    0.5011559    2.6081708
H     5.4618757   -0.4333858   -3.2280610
H     3.7067162   -0.2938532    4.5809770
C     2.2871502   -1.9033463    4.5456535
H     0.9346500   -3.5808076    4.2118989
H     6.7126309    1.1641655   -1.7636644
H     2.0914103   -1.8654028    5.6190215
C     0.0579205    3.4560102   -0.4251676
C     0.4868081    3.6141943    0.9132485
C     0.9959808    3.4089215   -1.4839437
C     1.9015455    3.7105156    1.1999079
C    -0.4301133    3.6970858    2.0112205
C     2.4080290    3.5141961   -1.1868690
C     0.6065852    3.2651121   -2.8559148
C     2.3252420    3.8665666    2.5584592
C     2.8226340    3.6564415    0.1446683
C     0.0175890    3.8500592    3.3028697
H    -1.5013380    3.6573680    1.8034797
C     3.3498105    3.4728710   -2.2637212
C     1.5435724    3.2303213   -3.8622426
H    -0.4563283    3.2022093   -3.0974860
C     1.4133777    3.9316294    3.5835798
H     3.3963372    3.9404272    2.7619262
H     3.8908567    3.7308764    0.3641257
H    -0.6994335    3.9211625    4.1237932
H     4.4124268    3.5543100   -2.0249386
C     2.9339987    3.3351053   -3.5653400
H     1.2229002    3.1306915   -4.9016884
H     1.7500090    4.0563891    4.6146433
H     3.6629838    3.3097556   -4.3777020
