# Supplementary material for: Octahedral Zirconium Salan Catalysts for Olefin Polymerization: Substituent and Solvent Effects on Structure and Dynamics
Source: Inorg Chem. 2023 Sep 19;62(39):16021–37. doi: 10.1021/acs.inorgchem.3c02153 (PMC10548417; doi:10.1021/acs.inorgchem.3c02153)
Supplement: Supplementary file 2 — ic3c02153_si_002.zip [file ic3c02153_si_002.zip › ONNO_oAnth_ZrBn+_C2x_5.xyz]

103
BOpt - Xyz
Zr   -1.7135762    0.2891344   -0.2336174
N    -2.1108626    0.6791588    2.1289734
N    -3.3001956    2.1463546   -0.0910713
C    -3.2498181    1.6180489    2.3289420
H    -3.2119511    2.0565091    3.3428386
H    -4.1795719    1.0337716    2.2571720
C    -3.2211891    2.7238447    1.2832933
H    -2.2922732    3.3081981    1.3485629
H    -4.0609662    3.4223742    1.4484330
O    -0.5418183    1.7688364   -0.7267464
O    -0.6453242   -1.1044350    0.6366199
C    -2.3598188   -0.5709975    2.9209972
H    -3.2924015   -1.0036810    2.5233137
H    -2.5573323   -0.2835555    3.9701140
C    -0.8458510    1.3156833    2.6119240
H    -0.9291435    1.5388325    3.6901450
H    -0.6524314    2.2456219    2.0629293
H    -0.0051479    0.6309175    2.4490246
C    -2.9302416    3.1808357   -1.1373884
H    -3.7375026    3.9329247   -1.1718970
H    -2.9465437    2.6383326   -2.0993068
C    -4.7124305    1.7585548   -0.3720685
H    -4.7999424    1.4611309   -1.4226346
H    -5.3798910    2.6177533   -0.1827559
H    -5.0185421    0.9095530    0.2532864
C    -1.6089685    3.8771540   -0.9511394
C     0.8864837    5.1404444   -0.8076997
C    -1.5201071    5.2748034   -1.0044385
C    -0.4255215    3.1234374   -0.8114906
C     0.8403012    3.7370293   -0.7367084
C    -0.2756332    5.9062837   -0.9362586
H    -2.4315061    5.8677803   -1.1156074
H     1.8611043    5.6301797   -0.7604062
C    -1.2397059   -1.5910101    2.9053563
C     0.6933730   -3.6254327    2.9282205
C    -1.0138761   -2.3503495    4.0627644
C    -0.4586280   -1.8552052    1.7583292
C     0.5192078   -2.8755578    1.7535068
C    -0.0585904   -3.3673660    4.0770235
H    -1.6045820   -2.1442121    4.9592763
C    -2.3820755   -0.8705417   -2.0694296
H    -1.6485281   -1.6971392   -2.0461237
H     1.4372204   -4.4244776    2.9286734
H    -2.4308965   -0.4293018   -3.0744782
C    -3.6880144   -1.2378248   -1.4932194
C    -4.9242442   -1.0005320   -2.1489778
C    -3.7446927   -1.7453243   -0.1654394
C    -6.1355940   -1.2776363   -1.5245820
H    -4.9122745   -0.6306983   -3.1775283
C    -4.9770883   -2.0138456    0.4637781
H    -2.8198401   -2.0899434    0.3141911
C    -6.1731647   -1.7736474   -0.2070098
H    -7.0700339   -1.1205953   -2.0684275
H    -4.9891735   -2.4533628    1.4642766
H    -7.1293747   -1.9988070    0.2683168
H     0.0994303   -3.9578631    4.9807000
H    -0.2105919    6.9940859   -0.9893895
C     1.3345800   -3.1693737    0.5364190
C     0.7247291   -3.7821676   -0.5863980
C     2.7227405   -2.8809304    0.5305560
C     1.5160811   -4.0665079   -1.7633875
C    -0.6537894   -4.1729203   -0.5995380
C     3.5118464   -3.2082216   -0.6384995
C     3.3955747   -2.2772364    1.6429751
C     0.8860394   -4.6682628   -2.8996424
C     2.8864675   -3.7726209   -1.7582871
C    -1.2209876   -4.7612593   -1.7067911
H    -1.2490419   -4.0289045    0.3042055
C     4.9209394   -2.9559090   -0.6227713
C     4.7526187   -2.0560402    1.6209267
H     2.8158007   -1.9974854    2.5235626
C    -0.4463881   -5.0012467   -2.8797369
H     1.4959604   -4.8694004   -3.7836275
H     3.4850228   -4.0045062   -2.6433179
H    -2.2706908   -5.0626691   -1.6848631
H     5.5044363   -3.2232336   -1.5071517
C     5.5304661   -2.4063780    0.4786317
H     5.2419147   -1.6068270    2.4878593
H    -0.9124678   -5.4674166   -3.7499697
H     6.6090166   -2.2351345    0.4845659
C     2.0857002    2.9271457   -0.5874067
C     2.7586564    2.9025151    0.6591359
C     2.5923699    2.2063514   -1.6962375
C     3.9724988    2.1261179    0.7948080
C     2.2866708    3.6121704    1.8127941
C     3.8039173    1.4308261   -1.5457609
C     1.9642336    2.2272753   -2.9835481
C     4.6486294    2.1046598    2.0564551
C     4.4601680    1.4113134   -0.3075891
C     2.9655972    3.5642767    3.0087168
H     1.3793284    4.2133649    1.7277755
C     4.3114116    0.7052340   -2.6704677
C     2.4852139    1.5189374   -4.0409908
H     1.0666667    2.8322999   -3.1236433
C     4.1636652    2.8020716    3.1358366
H     5.5675897    1.5196823    2.1400397
H     5.3739418    0.8222546   -0.1992441
H     2.5910411    4.1228481    3.8695885
H     5.2252607    0.1214343   -2.5395230
C     3.6712416    0.7431180   -3.8846340
H     1.9935774    1.5569659   -5.0154969
H     4.6927731    2.7812104    4.0905809
H     4.0701330    0.1892889   -4.7367673
