# Supplementary material for: Octahedral Zirconium Salan Catalysts for Olefin Polymerization: Substituent and Solvent Effects on Structure and Dynamics
Source: Inorg Chem. 2023 Sep 19;62(39):16021–37. doi: 10.1021/acs.inorgchem.3c02153 (PMC10548417; doi:10.1021/acs.inorgchem.3c02153)
Supplement: Supplementary file 2 — ic3c02153_si_002.zip [file ic3c02153_si_002.zip › ONNO_oAnth_ZrBn+_C2x_6.xyz]

103
BOpt - Xyz
Zr    1.1310781   -1.2311043   -0.1614861
N     1.1867836   -3.5010093   -0.8665462
N     2.9436339   -1.4419823   -1.7885647
C     2.6235146   -3.8187335   -1.1040650
H     2.7435774   -4.8715156   -1.4200862
H     3.1552668   -3.6930785   -0.1460129
C     3.1978454   -2.8781695   -2.1544104
H     2.7453137   -3.0765634   -3.1359685
H     4.2797865   -3.0525523   -2.2613104
O     1.0875863    0.5633263   -0.9401203
O    -0.7044454   -1.8123933    0.2093071
C     0.6841481   -4.2704157    0.3342312
H     1.2389166   -3.8746286    1.2062122
H     0.9753759   -5.3293536    0.2235862
C     0.3643573   -3.8328212   -2.0637304
H    -0.6864311   -3.6005936   -1.8564471
H     0.4580339   -4.9063094   -2.3044624
H     0.6965852   -3.2416787   -2.9259783
C     2.4835629   -0.7035756   -3.0347419
H     1.4925511   -1.1232014   -3.2898956
H     3.1718765   -0.9588918   -3.8587844
C     4.2115590   -0.8346932   -1.2841404
H     4.0202379    0.1929420   -0.9516975
H     4.9683611   -0.8164065   -2.0879517
H     4.5865657   -1.4258799   -0.4375872
C     2.4028193    0.7941770   -2.9089856
C     2.1177773    3.5729597   -2.7553314
C     3.0204548    1.6212669   -3.8566204
C     1.6452155    1.3823073   -1.8748794
C     1.4913434    2.7794120   -1.7794513
C     2.8769331    3.0083290   -3.7843958
H     3.6090399    1.1713174   -4.6602769
H     2.0027811    4.6568184   -2.6925798
C    -0.8059647   -4.1709144    0.5483336
C    -3.5581669   -3.9646471    1.0047147
C    -1.5624428   -5.3163660    0.8266749
C    -1.4504645   -2.9157330    0.4940938
C    -2.8367002   -2.7946443    0.7129643
C    -2.9352004   -5.2145582    1.0638272
H    -1.0694849   -6.2912590    0.8642268
C     1.7201387   -0.9361489    1.9855982
H     1.1824539   -1.6939027    2.5825429
H    -4.6314578   -3.8798947    1.1854699
H     1.3629452    0.0634932    2.2857709
C     3.2001737   -1.0773880    2.0749319
C     4.0515453    0.0501238    2.0063007
C     3.8099031   -2.3489515    2.1993827
C     5.4396716   -0.0914998    2.0516435
H     3.6090181    1.0478065    1.9427002
C     5.2023169   -2.4894031    2.2349184
H     3.1817053   -3.2356111    2.3361433
C     6.0255133   -1.3609523    2.1539304
H     6.0730665    0.7980770    2.0187161
H     5.6437584   -3.4815718    2.3541968
H     7.1110998   -1.4663846    2.1967742
H    -3.5191740   -6.1078334    1.2901748
H     3.3551746    3.6483411   -4.5272749
C    -3.5201225   -1.4674921    0.6429487
C    -3.4742102   -0.5951084    1.7563711
C    -4.2312856   -1.1097919   -0.5275065
C    -4.1641460    0.6745928    1.6922230
C    -2.7808072   -0.9235744    2.9663296
C    -4.9206972    0.1613694   -0.5783101
C    -4.3008342   -1.9577666   -1.6812426
C    -4.1165680    1.5496509    2.8240068
C    -4.8691818    1.0171347    0.5303398
C    -2.7588931   -0.0548089    4.0323559
H    -2.2763075   -1.8889579    3.0391369
C    -5.6422576    0.5141702   -1.7632289
C    -5.0029519   -1.5804577   -2.8021642
H    -3.7941960   -2.9245295   -1.6555195
C    -3.4323090    1.2001366    3.9623078
H    -4.6440809    2.5045104    2.7626302
H    -5.3911849    1.9762743    0.4876843
H    -2.2297789   -0.3295616    4.9474912
H    -6.1646354    1.4736654   -1.7847659
C    -5.6848580   -0.3291092   -2.8466300
H    -5.0471549   -2.2464650   -3.6667745
H    -3.4073448    1.8746101    4.8205122
H    -6.2428517   -0.0494410   -3.7424386
C     0.6929284    3.4090706   -0.6821634
C    -0.6871870    3.6558799   -0.8742935
C     1.3351436    3.7977423    0.5175591
C    -1.4459665    4.3030632    0.1743633
C    -1.3707448    3.3079378   -2.0843891
C     0.5614224    4.4225549    1.5690526
C     2.7406398    3.6188234    0.7345390
C    -2.8326256    4.5828145   -0.0433252
C    -0.8065781    4.6554011    1.3709001
C    -2.7048771    3.5929267   -2.2540638
H    -0.8108673    2.8199031   -2.8840882
C     1.2185077    4.8084093    2.7810717
C     3.3369646    4.0167613    1.9094254
H     3.3432526    3.1809432   -0.0640438
C    -3.4459996    4.2437943   -1.2245334
H    -3.3911365    5.0837090    0.7511769
H    -1.3853813    5.1374898    2.1632826
H    -3.2045341    3.3228849   -3.1865815
H     0.6214928    5.2755803    3.5679574
C     2.5671623    4.6121177    2.9517775
H     4.4137089    3.8894320    2.0448361
H    -4.5015115    4.4744467   -1.3833658
H     3.0572634    4.9202559    3.8773087
