# Supplementary material for: Octahedral Zirconium Salan Catalysts for Olefin Polymerization: Substituent and Solvent Effects on Structure and Dynamics
Source: Inorg Chem. 2023 Sep 19;62(39):16021–37. doi: 10.1021/acs.inorgchem.3c02153 (PMC10548417; doi:10.1021/acs.inorgchem.3c02153)
Supplement: Supplementary file 2 — ic3c02153_si_002.zip [file ic3c02153_si_002.zip › ONNO_oAnth_ZrBn+_chlorobenzene_1.xyz]

115
BOpt - Xyz
Zr   -0.0831060   -0.6485452    0.0235923
O     1.7878813   -1.3186058    0.2175027
O    -1.8480322    0.0470285   -0.6237613
N    -0.2590478   -2.9306145   -0.8367549
N     0.1692818   -0.5375240   -2.4535339
C    -0.9801532   -1.5828764    1.8983834
C     0.1359462   -2.9945607   -2.2781399
H     1.2328426   -3.0499043   -2.3168388
H    -0.2539213   -3.9250591   -2.7285636
C    -1.6599838   -3.4200962   -0.6958719
H    -2.3546709   -2.7258282   -1.1838410
H    -1.9197977   -3.4800620    0.3666953
H    -1.7579463   -4.4210879   -1.1534803
C     0.6290898   -3.8754380   -0.0638112
H     0.4056858   -4.9033893   -0.4022470
H     0.3115509   -3.7972064    0.9857753
C     2.1153226   -3.6314427   -0.1873451
C     2.6525303   -2.3404533    0.0232147
C     4.0498027   -2.1262695    0.0307908
C     4.8906853   -3.2274462   -0.2037916
H     5.9712001   -3.0697312   -0.1924355
C     4.3722265   -4.5033644   -0.4404962
C     2.9886170   -4.7001378   -0.4288890
H     2.5774056   -5.6991461   -0.5967555
C    -0.3691452   -1.7908662   -3.0457048
H    -0.0759216   -1.8717926   -4.1095452
H    -1.4665855   -1.7300577   -3.0123271
C     1.6023796   -0.3762602   -2.8162353
H     1.7174231   -0.3323289   -3.9147579
H     2.1934829   -1.2085510   -2.4193791
H     1.9867996    0.5534188   -2.3780830
C    -0.5603074    0.6503415   -3.0246187
H    -0.2794507    0.7480367   -4.0891704
H    -0.1595903    1.5346763   -2.5026372
C    -2.0624149    0.6122802   -2.9115288
C    -2.6623106    0.3455458   -1.6617790
C    -4.0672236    0.3734129   -1.5095537
C    -4.8485788    0.6763893   -2.6375084
H    -5.9345838    0.7038629   -2.5261873
C    -4.2661136    0.9375743   -3.8811056
C    -2.8754624    0.9004159   -4.0145795
H    -2.4119595    1.1039475   -4.9835718
H    -0.4790901   -2.4516829    2.3442272
H    -2.0696249   -1.7106265    1.8484585
Cl    1.2899243    1.8172641    0.2044144
C     0.6597286    3.2087238   -0.7215336
C     1.5540505    3.8720676   -1.5620714
C    -0.6651303    3.6049377   -0.5490440
C     1.0832903    4.9846602   -2.2691134
H     2.5868471    3.5348204   -1.6565784
C    -1.1108007    4.7176655   -1.2722246
H    -1.3280362    3.0644439    0.1262686
C    -0.2433324    5.4051303   -2.1276957
H     1.7643430    5.5229162   -2.9308837
H    -2.1452760    5.0471063   -1.1582539
H    -0.6012890    6.2737243   -2.6829213
C    -0.5655484   -0.3010056    2.4999795
C     0.7490037   -0.1251901    3.0170376
C    -1.4104793    0.8431450    2.4622703
C     1.1646442    1.1016821    3.5374380
H     1.4278499   -0.9794427    3.0495809
C    -0.9875563    2.0663891    2.9891220
H    -2.4221009    0.7435305    2.0652483
C     0.2958707    2.1997162    3.5323385
H     2.1715243    1.1950006    3.9483905
H    -1.6756907    2.9141826    2.9884956
H     0.6183621    3.1554902    3.9500815
H    -4.8945699    1.1679241   -4.7428194
H     5.0443032   -5.3432528   -0.6230207
C    -4.7081482    0.0954092   -0.1865004
C    -5.2087299   -1.1979751    0.1003012
C    -4.8330036    1.1363007    0.7652850
C    -5.7962957   -1.4663556    1.3962714
C    -5.1720568   -2.2676731   -0.8535638
C    -5.4260394    0.8600252    2.0566001
C    -4.4088023    2.4784581    0.4936557
C    -6.2897295   -2.7806535    1.6784447
C    -5.8790426   -0.4355573    2.3430233
C    -5.6680576   -3.5139345   -0.5473702
H    -4.7656687   -2.0692263   -1.8471688
C    -5.5423973    1.9218875    3.0103773
C    -4.5502907    3.4740286    1.4330352
H    -3.9935678    2.7040761   -0.4904338
C    -6.2281595   -3.7789970    0.7370775
H    -6.7286546   -2.9697243    2.6609735
H    -6.3217302   -0.6427752    3.3209368
H    -5.6458793   -4.3082624   -1.2969612
H    -5.9897765    1.6997103    3.9820669
C    -5.1173797    3.1936661    2.7117820
H    -4.2403972    4.4951162    1.1977512
H    -6.6176531   -4.7737583    0.9621007
H    -5.2237302    3.9965204    3.4439792
C     4.6207968   -0.7753431    0.3296678
C     5.0647655    0.0647946   -0.7201613
C     4.7448543   -0.3586787    1.6783666
C     5.5834798    1.3812689   -0.4119547
C     5.0390794   -0.3392569   -2.0955339
C     5.2791475    0.9526911    1.9769684
C     4.3929970   -1.2069022    2.7788684
C     6.0151380    2.2279445   -1.4837862
C     5.6673250    1.7942582    0.9249632
C     5.4730672    0.4994559   -3.0960008
H     4.6909997   -1.3449172   -2.3382482
C     5.4177588    1.3537394    3.3446408
C     4.5551902   -0.7908603    4.0802000
H     4.0164399   -2.2095909    2.5685802
C     5.9600579    1.8048026   -2.7900137
H     6.4080670    3.2173417   -1.2363522
H     6.0657130    2.7865423    1.1537013
H     5.4603963    0.1612014   -4.1345810
H     5.8257493    2.3452193    3.5558764
C     5.0695246    0.5079539    4.3701725
H     4.2999379   -1.4628615    4.9024956
H     6.3058111    2.4554637   -3.5958789
H     5.1973444    0.8188951    5.4090930
