# Supplementary material for: Octahedral Zirconium Salan Catalysts for Olefin Polymerization: Substituent and Solvent Effects on Structure and Dynamics
Source: Inorg Chem. 2023 Sep 19;62(39):16021–37. doi: 10.1021/acs.inorgchem.3c02153 (PMC10548417; doi:10.1021/acs.inorgchem.3c02153)
Supplement: Supplementary file 2 — ic3c02153_si_002.zip [file ic3c02153_si_002.zip › ONNO_oAnth_ZrBn+_chlorobenzene_4.xyz]

115
BOpt - Xyz
Zr   -0.0019192   -0.3165910   -0.5633399
O     1.9146878   -0.7703665   -0.9428844
O    -1.9340045    0.2315354   -0.5691264
N    -0.3294682   -2.1957641   -2.1087506
N    -0.3534745    0.5955951   -2.8802605
C    -0.2669309   -1.9175291    1.0093913
C    -1.3270090   -1.7045769   -3.1098959
H    -1.5233833   -2.4962436   -3.8580495
H    -2.2635112   -1.5199229   -2.5657894
C    -0.8842583   -3.4437272   -1.5138246
H    -1.1006482   -4.1695973   -2.3188847
H    -1.8106325   -3.2186412   -0.9725746
H    -0.1472430   -3.8768514   -0.8288738
C     0.9361789   -2.5611045   -2.8413410
H     1.1791194   -1.7113420   -3.4935058
H     0.7064433   -3.4195882   -3.4980767
C     2.1637690   -2.8642085   -2.0220804
C     2.6922133   -1.8545957   -1.1862443
C     3.9860341   -1.9758016   -0.6301121
C     4.6972057   -3.1649985   -0.8828204
H     5.7014059   -3.2657404   -0.4656600
C     4.1596252   -4.1960088   -1.6551751
C     2.8980845   -4.0358509   -2.2360974
H     2.4898935   -4.8144681   -2.8860621
C    -0.8694089   -0.4430206   -3.8314114
H    -0.0807522   -0.6707000   -4.5616497
H    -1.7220876   -0.0407556   -4.4009942
C     0.9282436    1.1577660   -3.3929101
H     1.6939547    0.3735149   -3.4272159
H     1.2769797    1.9448038   -2.7107611
H     0.7887626    1.5918745   -4.3993066
C    -1.3266417    1.7481596   -2.8017216
H    -1.3065954    2.2791814   -3.7707739
H    -0.9239078    2.4401412   -2.0436794
C    -2.7466381    1.3811521   -2.4635222
C    -3.0019258    0.6544622   -1.2807622
C    -4.3233797    0.3730048   -0.8696686
C    -5.3770071    0.8250015   -1.6823606
H    -6.4022270    0.6128542   -1.3717773
C    -5.1370684    1.5331861   -2.8638980
C    -3.8224340    1.8111466   -3.2501304
H    -3.6273979    2.3768494   -4.1652542
H     0.4855368   -2.7169758    0.9864162
H    -1.2893556   -2.3011787    1.1137356
Cl    1.1464117    2.1407152    0.2324971
C     0.2107293    3.6334938   -0.0639081
C     0.8459120    4.6573753   -0.7665979
C    -1.0814800    3.7432611    0.4467624
C     0.1359811    5.8457830   -0.9741994
H     1.8665750    4.5339264   -1.1301739
C    -1.7704846    4.9406448    0.2203851
H    -1.5350627    2.9231410    1.0032109
C    -1.1673844    5.9867375   -0.4861961
H     0.6123169    6.6637068   -1.5178559
H    -2.7851666    5.0517903    0.6072364
H    -1.7128643    6.9171984   -0.6521834
C     0.0617457   -0.8235693    1.9416248
C    -0.9397004    0.0655202    2.4231441
C     1.4098168   -0.5453814    2.2978588
C    -0.6102294    1.1262512    3.2703555
H    -1.9837819   -0.1188606    2.1653445
C     1.7302400    0.5147767    3.1474535
H     2.2005626   -1.2077990    1.9442241
C     0.7220049    1.3520735    3.6396077
H    -1.4051136    1.7662705    3.6590758
H     2.7718294    0.6781746    3.4292760
H     0.9723067    2.1748041    4.3124395
H    -5.9728592    1.8716134   -3.4782810
H     4.7337781   -5.1072585   -1.8289964
C    -4.5910446   -0.3665452    0.4028770
C    -4.7731339   -1.7701874    0.3842116
C    -4.6749748    0.3493788    1.6218002
C    -4.9975075   -2.4791016    1.6264148
C    -4.7585932   -2.5318197   -0.8301909
C    -4.9071808   -0.3669263    2.8583044
C    -4.5503448    1.7763255    1.6842085
C    -5.1703213   -3.9001889    1.5950471
C    -5.0501061   -1.7614633    2.8298364
C    -4.9402863   -3.8958819   -0.8187793
H    -4.6322424   -2.0033694   -1.7772952
C    -4.9885363    0.3690691    4.0840276
C    -4.6442093    2.4471465    2.8818534
H    -4.4023137    2.3286069    0.7542342
C    -5.1413969   -4.5928194    0.4091268
H    -5.3369972   -4.4232453    2.5396832
H    -5.2195798   -2.3002497    3.7658702
H    -4.9448525   -4.4530861   -1.7584284
H    -5.1645442   -0.1832549    5.0101055
C    -4.8611833    1.7368074    4.0999268
H    -4.5660414    3.5367136    2.9048066
H    -5.2846674   -5.6750349    0.3991021
H    -4.9366203    2.2865014    5.0402013
C     4.6112269   -0.8780326    0.1674410
C     4.9255068    0.3560413   -0.4596514
C     4.9357595   -1.0844597    1.5343945
C     5.5310991    1.4198341    0.3116665
C     4.7055045    0.5902507   -1.8559109
C     5.5653289   -0.0198343    2.2887974
C     4.6492745   -2.3086200    2.2260446
C     5.8329763    2.6648712   -0.3283855
C     5.8336044    1.2053366    1.6632210
C     5.0232779    1.7946817   -2.4394799
H     4.3062658   -0.2217779   -2.4654237
C     5.8953324   -0.2373274    3.6655306
C     4.9775806   -2.4761197    3.5514883
H     4.1610536   -3.1198998    1.6841326
C     5.5825011    2.8541382   -1.6655524
H     6.2865134    3.4583230    0.2706770
H     6.3025038    2.0074696    2.2397577
H     4.8674454    1.9379932   -3.5114775
H     6.3813759    0.5724694    4.2152412
C     5.6143205   -1.4315506    4.2828767
H     4.7491607   -3.4197758    4.0512608
H     5.8334713    3.8023900   -2.1456578
H     5.8744309   -1.5859355    5.3318403
