# Supplementary material for: Octahedral Zirconium Salan Catalysts for Olefin Polymerization: Substituent and Solvent Effects on Structure and Dynamics
Source: Inorg Chem. 2023 Sep 19;62(39):16021–37. doi: 10.1021/acs.inorgchem.3c02153 (PMC10548417; doi:10.1021/acs.inorgchem.3c02153)
Supplement: Supplementary file 2 — ic3c02153_si_002.zip [file ic3c02153_si_002.zip › ONNO_oAnth_ZrBn+_chlorobenzene_5.xyz]

115
BOpt - Xyz
Zr   -0.0529051   -1.1573389   -0.0006714
O     1.9209047   -1.3170193    0.3096164
O    -1.8561379   -0.7536550   -0.7667803
N     0.4089886   -3.4596101   -0.7536980
N     0.3751958   -1.1018179   -2.4372823
C    -0.8962307   -2.2432897    1.8049126
C     0.8718870   -3.5229212   -2.1846821
H     1.6786433   -4.2673429   -2.2818725
H     0.0328541   -3.8834600   -2.7949095
C    -0.7995790   -4.3263973   -0.6151912
H    -1.0567708   -4.4252113    0.4452869
H    -0.6004838   -5.3291143   -1.0335228
H    -1.6471251   -3.8681945   -1.1434638
C     1.4772284   -4.0616536    0.1342143
H     1.5276878   -5.1419903   -0.0916351
H     1.1085956   -3.9527321    1.1645264
C     2.8561373   -3.4665347    0.0106689
C     3.0328281   -2.0750259    0.1836006
C     4.3247024   -1.5061357    0.2095509
C     5.4267354   -2.3603599    0.0267001
H     6.4290378   -1.9274794    0.0501189
C     5.2636168   -3.7331864   -0.1754302
C     3.9780263   -4.2826727   -0.1778825
H     3.8426058   -5.3594166   -0.3111768
C     1.3672455   -2.1797321   -2.6988505
H     2.3039963   -1.8948484   -2.2027628
H     1.5694932   -2.2577279   -3.7846830
C     0.9752556    0.2024435   -2.8175991
H     0.2257355    0.9946427   -2.6910245
H     1.2948908    0.1834392   -3.8758011
H     1.8495687    0.4045350   -2.1844377
C    -0.8286690   -1.3411823   -3.3014222
H    -1.1564645   -2.3736787   -3.1070419
H    -0.5042868   -1.2975552   -4.3578002
C    -2.0256102   -0.4449416   -3.1054800
C    -2.5876191   -0.3151741   -1.8175869
C    -3.8805816    0.2282972   -1.6390805
C    -4.5425102    0.7290831   -2.7754102
H    -5.5454427    1.1435284   -2.6526491
C    -3.9580135    0.6857279   -4.0433103
C    -2.7093093    0.0788707   -4.2083025
H    -2.2733399   -0.0167968   -5.2063210
H    -0.2922704   -3.0081647    2.3107507
H    -1.9330509   -2.5746655    1.6540905
Cl    0.7356758    1.5837021    0.4177362
C     0.3313418    2.8946968   -0.7228091
C    -0.9852698    3.3415401   -0.8029465
C     1.3763156    3.4637713   -1.4507742
C    -1.2628084    4.4021275   -1.6735725
H    -1.7695127    2.8856120   -0.1996186
C     1.0719916    4.5243598   -2.3116075
H     2.3976087    3.0972985   -1.3459438
C    -0.2417350    4.9911108   -2.4263860
H    -2.2871319    4.7707479   -1.7539618
H     1.8743855    4.9859441   -2.8902428
H    -0.4692629    5.8199578   -3.0989474
C    -0.7974510   -0.9137942    2.4462055
C     0.4086113   -0.4929528    3.0739714
C    -1.8603734    0.0272283    2.3724906
C     0.5146017    0.7691279    3.6611383
H     1.2480797   -1.1885709    3.1379971
C    -1.7466747    1.2878087    2.9618760
H    -2.7925373   -0.2637407    1.8861551
C    -0.5648331    1.6595695    3.6143644
H     1.4454947    1.0552573    4.1537796
H    -2.5923545    1.9773059    2.9194977
H    -0.4826838    2.6430649    4.0812945
H    -4.4910659    1.0881896   -4.9060662
H     6.1352863   -4.3738055   -0.3173927
C    -4.5596924    0.2015974   -0.3083252
C    -4.9358146   -1.0486173    0.2514120
C    -4.8664330    1.4067980    0.3742844
C    -5.5803947   -1.0903769    1.5466265
C    -4.7338923   -2.2928567   -0.4307494
C    -5.5176350    1.3520083    1.6670117
C    -4.5560438    2.7011122   -0.1589891
C    -5.9468032   -2.3563452    2.1070354
C    -5.8447242    0.1082721    2.2240786
C    -5.1133266   -3.4882841    0.1343840
H    -4.2982085   -2.2775621   -1.4309183
C    -5.8137825    2.5735206    2.3540199
C    -4.8640306    3.8522150    0.5291130
H    -4.0825976    2.7623923   -1.1399033
C    -5.7174461   -3.5260375    1.4255071
H    -6.4268255   -2.3688660    3.0883818
H    -6.3302627    0.0727298    3.2029519
H    -4.9690029   -4.4204761   -0.4168743
H    -6.3075495    2.5132758    3.3268710
C    -5.4979144    3.7920489    1.8046958
H    -4.6287091    4.8264050    0.0944435
H    -6.0113842   -4.4841788    1.8584746
H    -5.7368498    4.7159799    2.3347669
C     4.5329515   -0.0467384    0.4646197
C     4.7834114    0.8370381   -0.6125709
C     4.5322329    0.4330049    1.7975263
C     5.0119816    2.2422563   -0.3471108
C     4.8361307    0.3951945   -1.9758105
C     4.7560221    1.8398970    2.0522626
C     4.3487513   -0.4329926    2.9245222
C     5.2748243    3.1239308   -1.4455942
C     4.9823111    2.7080740    0.9749473
C     5.0906810    1.2739447   -3.0036167
H     4.6945082   -0.6667212   -2.1866762
C     4.7638468    2.3104073    3.4045299
C     4.3768205    0.0554516    4.2102746
H     4.2088193   -1.5008834    2.7480204
C     5.3116137    2.6578598   -2.7382693
H     5.4590859    4.1795063   -1.2301494
H     5.1577203    3.7692037    1.1717438
H     5.1401537    0.9103198   -4.0324206
H     4.9348029    3.3747711    3.5828746
C     4.5811805    1.4457757    4.4564447
H     4.2532048   -0.6265401    5.0544635
H     5.5253264    3.3391406   -3.5644134
H     4.6053821    1.8146821    5.4838794
