# Supplementary material for: Octahedral Zirconium Salan Catalysts for Olefin Polymerization: Substituent and Solvent Effects on Structure and Dynamics
Source: Inorg Chem. 2023 Sep 19;62(39):16021–37. doi: 10.1021/acs.inorgchem.3c02153 (PMC10548417; doi:10.1021/acs.inorgchem.3c02153)
Supplement: Supplementary file 2 — ic3c02153_si_002.zip [file ic3c02153_si_002.zip › ONNO_oAnth_ZrBn+_chlorobenzene_6.xyz]

115
BOpt - Xyz
Zr   -0.0851046   -0.4839448    0.1654143
O     1.7206100   -1.3185727    0.3347020
O    -1.8180048    0.1495121   -0.6148165
N    -0.6137174   -2.7233981   -0.6434260
N     0.4215178   -0.5018218   -2.2980261
C    -0.9725737   -1.3193329    2.0911936
C    -0.7146771   -2.7226884   -2.1379500
H    -0.6737520   -3.7638721   -2.5082657
H    -1.7041742   -2.3194239   -2.3909962
C    -1.9407900   -3.2047284   -0.1520004
H    -1.8857914   -3.4102947    0.9218531
H    -2.2183568   -4.1345083   -0.6800117
H    -2.7015300   -2.4381182   -0.3374454
C     0.3914412   -3.7373409   -0.1507521
H     0.0734520   -4.7277609   -0.5238838
H     0.2677818   -3.7427506    0.9438311
C     1.8553946   -3.5403778   -0.4645927
C     2.5001924   -2.3390630   -0.0928368
C     3.9060456   -2.2094994   -0.1703893
C     4.6395547   -3.2999638   -0.6736373
H     5.7269580   -3.2148379   -0.7275713
C     4.0107054   -4.4767776   -1.0863524
C     2.6219454   -4.5971008   -0.9705982
H     2.1279385   -5.5299839   -1.2551899
C     0.3681491   -1.9023268   -2.8108574
H     1.3515188   -2.3549909   -2.6293872
H     0.1984692   -1.8990833   -3.9036965
C     1.7959736    0.0062680   -2.5710255
H     2.0361002   -0.1016170   -3.6443052
H     2.5224292   -0.5558875   -1.9759290
H     1.8565525    1.0687300   -2.3075844
C    -0.5037615    0.4111388   -3.0601400
H    -0.1946043    0.3972686   -4.1215727
H    -0.2931971    1.4227467   -2.6744553
C    -1.9873465    0.1613875   -2.9749440
C    -2.6155487    0.1294619   -1.7101344
C    -4.0236650    0.0568944   -1.5978611
C    -4.7751216    0.0026567   -2.7868020
H    -5.8636177   -0.0424533   -2.7107529
C    -4.1640392    0.0104294   -4.0425052
C    -2.7709746    0.0927316   -4.1325716
H    -2.2851131    0.1214312   -5.1115377
H    -0.4556222   -2.1749493    2.5452670
H    -2.0621448   -1.4449499    2.0708498
Cl    1.2880633    1.9839242    0.2962321
C     0.7648909    3.2472592   -0.8530864
C    -0.5758725    3.6262852   -0.8837749
C     1.7469024    3.8398320   -1.6470912
C    -0.9443410    4.6417837   -1.7744006
H    -1.3087194    3.1460037   -0.2351349
C     1.3514643    4.8561667   -2.5250854
H     2.7886238    3.5244466   -1.5774068
C     0.0121896    5.2539448   -2.5917301
H    -1.9887948    4.9559011   -1.8218586
H     2.1014605    5.3375846   -3.1552714
H    -0.2865099    6.0473531   -3.2788418
C    -0.5439468   -0.0155631    2.6220701
C    -1.3860356    1.1286954    2.5247799
C     0.7767689    0.1844917    3.1155736
C    -0.9597869    2.3757908    2.9882808
H    -2.4003381    1.0118703    2.1374506
C     1.1920864    1.4353750    3.5790040
H     1.4571632   -0.6666969    3.1844385
C     0.3236087    2.5323607    3.5264663
H    -1.6443172    3.2251454    2.9420890
H     2.1991241    1.5464153    3.9854699
H     0.6467519    3.5060063    3.8999804
H    -4.7717215   -0.0344929   -4.9476239
H     4.6027612   -5.3070437   -1.4744063
C    -4.7062188    0.0498302   -0.2672615
C    -5.3401022   -1.1292142    0.2037743
C    -4.7497581    1.2375888    0.5056284
C    -5.9699583   -1.1291746    1.5085035
C    -5.3932262   -2.3426758   -0.5595697
C    -5.3815194    1.2255985    1.8075109
C    -4.2211686    2.4821372    0.0309500
C    -6.5984587   -2.3252481    1.9825795
C    -5.9606409    0.0401768    2.2808354
C    -6.0165485   -3.4681911   -0.0721827
H    -4.9438071   -2.3600156   -1.5537080
C    -5.4166624    2.4320549    2.5784713
C    -4.2919723    3.6253055    0.7938468
H    -3.7873318    2.5156349   -0.9700766
C    -6.6245318   -3.4649045    1.2171842
H    -7.0675619   -2.3070159    2.9691304
H    -6.4339216    0.0327763    3.2663025
H    -6.0544563   -4.3742969   -0.6809493
H    -5.8923940    2.4052068    3.5616608
C    -4.8866496    3.6015210    2.0901768
H    -3.9059768    4.5691226    0.4010817
H    -7.1149743   -4.3674494    1.5867246
H    -4.9352357    4.5185937    2.6807123
C     4.5964909   -0.9735701    0.3122498
C     5.2066936   -0.0818061   -0.6064050
C     4.6641647   -0.7173594    1.7057719
C     5.8335530    1.1290635   -0.1171150
C     5.2400653   -0.3228726   -2.0200832
C     5.3024916    0.4900719    2.1831394
C     4.1592621   -1.6373296    2.6818017
C     6.4318456    2.0338630   -1.0524887
C     5.8539578    1.3889888    1.2598250
C     5.8336900    0.5665915   -2.8856253
H     4.8014524   -1.2439825   -2.4071838
C     5.3763692    0.7311291    3.5929336
C     4.2639808   -1.3784346    4.0290948
H     3.7109399   -2.5718221    2.3402679
C     6.4332240    1.7656265   -2.3997643
H     6.9030318    2.9408687   -0.6656922
H     6.3311888    2.3031189    1.6234835
H     5.8578862    0.3494762   -3.9558434
H     5.8631285    1.6468517    3.9375345
C     4.8719595   -0.1748931    4.4943925
H     3.8915721   -2.1061317    4.7535507
H     6.9043060    2.4579039   -3.1004853
H     4.9500471    0.0116924    5.5674129
