# Supplementary material for: Octahedral Zirconium Salan Catalysts for Olefin Polymerization: Substituent and Solvent Effects on Structure and Dynamics
Source: Inorg Chem. 2023 Sep 19;62(39):16021–37. doi: 10.1021/acs.inorgchem.3c02153 (PMC10548417; doi:10.1021/acs.inorgchem.3c02153)
Supplement: Supplementary file 2 — ic3c02153_si_002.zip [file ic3c02153_si_002.zip › ONNO_oAnth_ZrBn+_toluene_1.xyz]

118
BOpt - Xyz
Zr    0.0230437    0.0760356   -0.1964463
O    -1.8190728    0.8294332   -0.2752605
O     1.7100394   -0.9594361   -0.4491360
N     0.2142355    1.5992994   -2.0752876
N    -0.3733854   -1.2322385   -2.2740889
C     1.0905509    1.6443961    0.9943933
C    -0.2341686    0.9708873   -3.3551127
H    -1.3283499    1.0624587   -3.4036224
H     0.1797417    1.5338032   -4.2105140
C     1.6378430    2.0234971   -2.2135205
H     1.9315071    2.5906580   -1.3235871
H     1.7535514    2.6632240   -3.1066954
H     2.2893280    1.1459859   -2.3055122
C    -0.6042025    2.8459500   -1.8247530
H    -0.3645889    3.5718003   -2.6221586
H    -0.2384977    3.2626629   -0.8740227
C    -2.1001823    2.6474253   -1.7721989
C    -2.6635419    1.6563808   -0.9377486
C    -4.0625243    1.5198477   -0.7993057
C    -4.8862697    2.4039015   -1.5173353
H    -5.9691260    2.3152143   -1.4078600
C    -4.3450190    3.3834295   -2.3539862
C    -2.9576602    3.4986733   -2.4815386
H    -2.5307552    4.2689933   -3.1290391
C     0.1898735   -0.4827464   -3.4283986
H    -0.1476765   -0.9298753   -4.3822295
H     1.2844651   -0.5811880   -3.3879454
C    -1.8301510   -1.4594683   -2.4763864
H    -2.0027901   -2.0268937   -3.4088515
H    -2.3669536   -0.5056009   -2.5232935
H    -2.2276307   -2.0354512   -1.6313004
C     0.2653215   -2.5951383   -2.1653346
H    -0.0879929   -3.2099621   -3.0128224
H    -0.1477947   -3.0394845   -1.2431133
C     1.7712545   -2.6197133   -2.1262482
C     2.4525712   -1.8002529   -1.2017955
C     3.8600027   -1.8368015   -1.0864242
C     4.5630671   -2.7284115   -1.9135538
H     5.6511264   -2.7694876   -1.8305309
C     3.9006741   -3.5485344   -2.8329451
C     2.5084357   -3.4875727   -2.9419471
H     1.9864134   -4.1233433   -3.6620412
H     2.1502826    1.3378432    0.9638997
H     0.6226659    1.0525154    1.8357215
C     0.9416415    3.0968177    1.2669842
C    -0.2665199    3.6392742    1.7573009
C     2.0058300    3.9872755    1.0092188
C    -0.4065035    5.0121378    1.9689596
H    -1.1025430    2.9705277    1.9800609
C     1.8593458    5.3633494    1.2091640
H     2.9651429    3.5914053    0.6634937
C     0.6531787    5.8839865    1.6886592
H    -1.3487749    5.4061841    2.3567927
H     2.6992791    6.0306091    1.0027794
H     0.5420861    6.9573349    1.8537342
H    -5.0032366    4.0592399   -2.9021881
H     4.4702462   -4.2306522   -3.4660923
C     4.5696608   -0.9398550   -0.1212900
C     5.1116111    0.2886186   -0.5726325
C     4.7021200   -1.3238555    1.2349890
C     5.7493021    1.1791390    0.3745594
C     5.0691427    0.6926355   -1.9478028
C     5.3454641   -0.4291322    2.1732311
C     4.2470899   -2.5925389    1.7208300
C     6.2859602    2.4227176   -0.0910626
C     5.8375015    0.8038062    1.7224763
C     5.6066315    1.8913224   -2.3570418
H     4.6234859    0.0157377   -2.6792985
C     5.4776706   -0.8314677    3.5410467
C     4.4111716   -2.9500027    3.0393632
H     3.7890542   -3.2878026    1.0148629
C     6.2173908    2.7735338   -1.4176209
H     6.7655393    3.0841261    0.6345809
H     6.3182565    1.4797359    2.4347117
H     5.5788269    2.1683705   -3.4133434
H     5.9618904   -0.1447656    4.2393931
C     5.0254282   -2.0566455    3.9662059
H     4.0843382   -3.9346892    3.3826504
H     6.6411803    3.7194078   -1.7607034
H     5.1457139   -2.3576688    5.0087125
C    -4.6449842    0.4744238    0.0972248
C    -5.2649930   -0.6734952   -0.4595614
C    -4.5855002    0.6427181    1.5040035
C    -5.8091041   -1.6888112    0.4194818
C    -5.3769467   -0.8853301   -1.8740024
C    -5.1297208   -0.3789590    2.3726228
C    -4.0171611    1.8085300    2.1138273
C    -6.4259059   -2.8487128   -0.1515213
C    -5.7213821   -1.5185283    1.8086881
C    -5.9801190   -2.0124077   -2.3824374
H    -4.9900587   -0.1222346   -2.5513646
C    -5.0550898   -0.2006209    3.7916107
C    -3.9694933    1.9452788    3.4820939
H    -3.6411383    2.6054468    1.4701398
C    -6.5110621   -3.0101378   -1.5127509
H    -6.8373986   -3.6021310    0.5245697
H    -6.1331766   -2.2878228    2.4675818
H    -6.0644589   -2.1430816   -3.4635748
H    -5.4698239   -0.9802204    4.4350347
C    -4.4875153    0.9259170    4.3348106
H    -3.5443539    2.8490350    3.9243090
H    -6.9917266   -3.8949947   -1.9345623
H    -4.4432384    1.0537367    5.4181191
C    -0.9753022   -1.2049147    1.9836112
C    -1.8501738   -2.0249581    1.2416221
C     0.2186777   -1.7538636    2.4971536
C    -1.5302368   -3.3709705    1.0273052
H    -2.7976081   -1.6169050    0.8851903
C     0.5230744   -3.0973294    2.2723985
C    -0.3460454   -3.9292528    1.5423027
H    -2.2302874   -4.0073461    0.4794821
H     1.4462882   -3.5082834    2.6844888
C    -0.0061521   -5.3805765    1.3162683
H    -0.8680883   -5.9414451    0.9283424
H     0.8191145   -5.4770716    0.5900951
H     0.3274592   -5.8569330    2.2509992
H    -1.3042700   -0.2005932    2.2739656
H     0.8967825   -1.1401442    3.0943184
