# Supplementary material for: Octahedral Zirconium Salan Catalysts for Olefin Polymerization: Substituent and Solvent Effects on Structure and Dynamics
Source: Inorg Chem. 2023 Sep 19;62(39):16021–37. doi: 10.1021/acs.inorgchem.3c02153 (PMC10548417; doi:10.1021/acs.inorgchem.3c02153)
Supplement: Supplementary file 2 — ic3c02153_si_002.zip [file ic3c02153_si_002.zip › ONNO_oAnth_ZrBn+_toluene_10.xyz]

118
BOpt - Xyz
Zr   -0.0965987    0.5166882   -0.2001678
O     1.7887835    1.0495065   -0.6108736
O    -1.8647790    0.1329433    0.6473921
N    -0.2522891    2.9641657   -0.1313782
N     0.1985732    1.2368556    2.1601982
C    -1.0192125    0.8660034   -2.2567619
C     0.1242671    3.5005678    1.2135635
H     1.2195911    3.5818793    1.2436081
H    -0.2830211    4.5200598    1.3339361
C    -1.6446511    3.4000852   -0.4416544
H    -1.8908054    3.1330599   -1.4745199
H    -1.7305461    4.4946413   -0.3190547
H    -2.3562131    2.8991534    0.2256821
C     0.6558321    3.5910412   -1.1593217
H     0.4530849    4.6771623   -1.1731745
H     0.3406754    3.1863040   -2.1312077
C     2.1366557    3.3751876   -0.9514254
C     2.6621600    2.0776598   -0.7412978
C     4.0593575    1.8699762   -0.6681997
C     4.9062082    2.9859115   -0.7888843
H     5.9853334    2.8256425   -0.7406942
C     4.3982019    4.2734708   -0.9720916
C     3.0162830    4.4610045   -1.0532542
H     2.6092672    5.4632629   -1.2114935
C    -0.3780958    2.5975512    2.3190348
H    -0.1072411    3.0173911    3.3061738
H    -1.4733295    2.5045358    2.2904676
C     1.6347715    1.2509118    2.5486170
H     2.0389877    0.2352466    2.4659600
H     1.7422807    1.5991328    3.5922738
H     2.2070437    1.9069423    1.8838108
C    -0.4886149    0.2743982    3.0926258
H    -0.1934293    0.5300488    4.1266837
H    -0.0629260   -0.7174919    2.8699270
C    -1.9943233    0.2387393    3.0104486
C    -2.6364201    0.1238672    1.7579894
C    -4.0429724    0.0201563    1.6686483
C    -4.7856340    0.0306009    2.8610715
H    -5.8725591   -0.0538810    2.7987745
C    -4.1627794    0.1494510    4.1068039
C    -2.7711936    0.2587644    4.1760139
H    -2.2773715    0.3554785    5.1466776
H    -0.5177910    1.5574505   -2.9460473
H    -2.1032133    1.0360182   -2.2171645
C     2.0399630   -2.0176330    1.0491022
C     0.7724244   -2.1301121    0.4544964
C     2.2409456   -2.5606623    2.3225170
C    -0.2761102   -2.7924565    1.1177433
H     0.6549206   -1.8690803   -0.6095378
C     1.1925631   -3.2156207    2.9793336
C    -0.0813397   -3.3439919    2.3935640
H    -1.2431411   -2.8972349    0.6219102
H     1.3699914   -3.6531924    3.9655903
C    -0.6647798   -0.5450698   -2.5003582
C    -1.5559259   -1.6007246   -2.1615931
C     0.6249419   -0.9051709   -2.9830778
C    -1.1995936   -2.9358272   -2.3680783
H    -2.5497387   -1.3560985   -1.7826407
C     0.9762207   -2.2425810   -3.1777389
H     1.3374222   -0.1192379   -3.2406558
C     0.0630647   -3.2623610   -2.8783593
H    -1.9195798   -3.7228363   -2.1357011
H     1.9673393   -2.4854717   -3.5650693
H     0.3358203   -4.3067738   -3.0411867
C    -1.2029936   -4.0478295    3.1185916
H    -1.8981632   -4.5234667    2.4110296
H    -0.8161871   -4.8221441    3.7972511
H    -1.7861602   -3.3340241    3.7255971
H     2.8583737   -1.5369635    0.5118689
H     3.2235727   -2.4917916    2.7938715
H     5.0752837    5.1243582   -1.0605819
H    -4.7604579    0.1603740    5.0196248
C    -4.7255204   -0.1050636    0.3430019
C    -5.2353523    1.0479681   -0.3015725
C    -4.8806410   -1.3819718   -0.2487954
C    -5.8690937    0.9219281   -1.5973214
C    -5.1651183    2.3534388    0.2868314
C    -5.5217821   -1.4993381   -1.5416029
C    -4.4386915   -2.5844218    0.3946147
C    -6.3727969    2.0966327   -2.2429656
C    -5.9865299   -0.3446304   -2.1871735
C    -5.6721713    3.4560751   -0.3613469
H    -4.7236504    2.4566109    1.2800454
C    -5.6718741   -2.7971506   -2.1282436
C    -4.6124159   -3.8141609   -0.1976772
H    -3.9805576   -2.5099419    1.3824828
C    -6.2778650    3.3302640   -1.6463535
H    -6.8470809    1.9876668   -3.2212155
H    -6.4659365   -0.4358137   -3.1655056
H    -5.6239196    4.4380399    0.1148611
H    -6.1574523   -2.8723634   -3.1041125
C    -5.2317456   -3.9247289   -1.4782679
H    -4.2873537   -4.7196461    0.3202044
H    -6.6757956    4.2160293   -2.1453329
H    -5.3650294   -4.9092003   -1.9312540
C     4.6509038    0.5046773   -0.5092057
C     5.1745303    0.0947515    0.7427624
C     4.7498077   -0.3473904   -1.6379503
C     5.7584565   -1.2243371    0.8762856
C     5.1620702    0.9404476    1.9008607
C     5.3363298   -1.6627169   -1.4939012
C     4.3283866    0.0598964   -2.9458736
C     6.2778361   -1.6316932    2.1477638
C     5.8115358   -2.0717250   -0.2395593
C     5.6780154    0.5146917    3.1028969
H     4.7538318    1.9482527    1.8088098
C     5.4432972   -2.5083126   -2.6446604
C     4.4682046   -0.7735483   -4.0314435
H     3.9198590    1.0636142   -3.0758663
C     6.2396462   -0.7899060    3.2330005
H     6.7200222   -2.6274880    2.2317237
H     6.2541081   -3.0659268   -0.1343419
H     5.6704679    1.1838993    3.9660985
H     5.8865588   -3.4993041   -2.5209751
C     5.0247715   -2.0786156   -3.8806369
H     4.1627134   -0.4317816   -5.0229190
H     6.6502521   -1.1085785    4.1931668
H     5.1312888   -2.7250061   -4.7542442
