# Supplementary material for: Octahedral Zirconium Salan Catalysts for Olefin Polymerization: Substituent and Solvent Effects on Structure and Dynamics
Source: Inorg Chem. 2023 Sep 19;62(39):16021–37. doi: 10.1021/acs.inorgchem.3c02153 (PMC10548417; doi:10.1021/acs.inorgchem.3c02153)
Supplement: Supplementary file 2 — ic3c02153_si_002.zip [file ic3c02153_si_002.zip › ONNO_oAnth_ZrBn+_toluene_4.xyz]

118
BOpt - Xyz
Zr   -0.1062290   -0.3624766   -0.0445420
O     1.6941806   -1.1929806   -0.2125996
O    -1.7785014    0.6753141   -0.3261450
N    -0.4512102   -1.9013748   -1.8275118
N     0.4254582    1.0276933   -1.9392664
C    -0.1736056   -0.4366927    2.2280021
C     0.1686707   -1.2235866   -3.0164299
H     1.2540406   -1.3844909   -2.9600559
H    -0.1866411   -1.7167335   -3.9387120
C    -1.8827948   -2.1938877   -2.1213716
H    -2.3146326   -2.7471574   -1.2803339
H    -1.9609382   -2.8024775   -3.0395937
H    -2.4419702   -1.2591679   -2.2503290
C     0.2454984   -3.2166692   -1.5504334
H    -0.0675088   -3.9376448   -2.3261550
H    -0.1640556   -3.5686562   -0.5882168
C     1.7563960   -3.1718488   -1.5121226
C     2.4390967   -2.1581040   -0.8006896
C     3.8496729   -2.1440282   -0.7175374
C     4.5567822   -3.1820277   -1.3482790
H     5.6464810   -3.1870505   -1.2785231
C     3.8964747   -4.1917195   -2.0534314
C     2.5019342   -4.1777432   -2.1410504
H     1.9816005   -4.9622139   -2.6968538
C    -0.1556494    0.2640234   -3.0873692
H     0.2336656    0.6710862   -4.0386372
H    -1.2422186    0.4334229   -3.0822700
C     1.8882805    1.2228415   -2.1437230
H     2.2981159    1.7769018   -1.2897042
H     2.0653552    1.8001539   -3.0683510
H     2.3972395    0.2558287   -2.2098811
C    -0.1929900    2.4052902   -1.8546886
H     0.1993364    3.0048364   -2.6948874
H     0.1985859    2.8537002   -0.9254418
C    -1.7009560    2.4600734   -1.8745566
C    -2.4530551    1.5999592   -1.0483395
C    -3.8596163    1.6823527   -0.9795274
C    -4.4981043    2.6588448   -1.7624754
H    -5.5857828    2.7408377   -1.7122401
C    -3.7688700    3.5155421   -2.5926594
C    -2.3758540    3.4110741   -2.6507834
H    -1.8031512    4.0806040   -3.2979197
H    -0.9449070    0.2722901    2.5615707
H     0.7705501   -0.3432260    2.7783216
C    -0.6584494   -1.8066918    2.0541040
C     0.1476802   -2.9502666    2.3244114
C    -1.9254024   -2.0290394    1.4448941
C    -0.3294994   -4.2336096    2.0942176
H     1.1352063   -2.7998621    2.7640255
C    -2.4009541   -3.3372453    1.2209489
H    -2.5969095   -1.1807672    1.2771586
C    -1.6131702   -4.4372438    1.5471717
H     0.2912739   -5.0944797    2.3524826
H    -3.4071937   -3.4772444    0.8193653
H    -1.9881804   -5.4509134    1.3934393
H     4.4676862   -4.9858136   -2.5366696
H    -4.2864574    4.2648304   -3.1937029
C    -4.6318226    0.7574513   -0.0946573
C    -5.3561842   -0.3209524   -0.6613610
C    -4.6354530    0.9654382    1.3074228
C    -6.0906865   -1.2204751    0.2043279
C    -5.3915045   -0.5731727   -2.0729918
C    -5.3714442    0.0593935    2.1631863
C    -3.9445385    2.0591735    1.9240500
C    -6.8167719   -2.3096657   -0.3772231
C    -6.0764261   -1.0089767    1.5904341
C    -6.1009866   -1.6316648   -2.5919439
H    -4.8556656    0.1035120   -2.7411845
C    -5.3663916    0.2781034    3.5783318
C    -3.9670990    2.2367528    3.2879648
H    -3.4093889    2.7667076    1.2884013
C    -6.8240910   -2.5134829   -1.7356948
H    -7.3740682   -2.9743238    0.2874600
H    -6.6342478   -1.6892069    2.2398244
H    -6.1217940   -1.7954106   -3.6716990
H    -5.9271985   -0.4127810    4.2122552
C    -4.6820596    1.3336895    4.1291248
H    -3.4440536    3.0849804    3.7354949
H    -7.3880220   -3.3433843   -2.1660362
H    -4.6905518    1.4930800    5.2090770
C     4.5705402   -1.0604774    0.0201763
C     5.2415207   -0.0414693   -0.7018276
C     4.5996936   -1.0704888    1.4364854
C     5.9223999    1.0142084    0.0193882
C     5.2808922   -0.0033730   -2.1352077
C     5.2763272   -0.0071585    2.1473476
C     4.0075897   -2.1220272    2.2082948
C     6.5953783    2.0414470   -0.7178039
C     5.9128573    1.0097465    1.4216342
C     5.9410520    1.0001240   -2.8062204
H     4.7909853   -0.8013400   -2.6960758
C     5.2947306   -0.0268980    3.5791671
C     4.0598488   -2.1130301    3.5830917
H     3.5334589   -2.9523763    1.6820482
C     6.6065092    2.0389665   -2.0913435
H     7.1108425    2.8266558   -0.1592877
H     6.4282642    1.8087431    1.9617264
H     5.9670860    0.9982458   -3.8981889
H     5.8054492    0.7846888    4.1028763
C     4.7012811   -1.0474020    4.2810215
H     3.6206652   -2.9363892    4.1512840
H     7.1308508    2.8234726   -2.6404763
H     4.7314658   -1.0569647    5.3722549
C     1.7204790    2.7330548    1.6846415
C     0.4343854    3.2328899    1.9375931
C     2.5974168    3.4720407    0.8785557
C     0.0336331    4.4558138    1.3875159
H    -0.2527906    2.6809978    2.5826562
C     2.1889387    4.6934898    0.3314426
C     0.9040942    5.2084607    0.5794316
H    -0.9682625    4.8395642    1.5984831
H     2.8837340    5.2651987   -0.2898032
C     0.4796703    6.5470129    0.0247743
H     0.5679424    7.3314392    0.7958095
H     1.1079088    6.8481105   -0.8264480
H    -0.5708133    6.5310049   -0.3047504
H     2.0550620    1.7989322    2.1421771
H     3.6067751    3.0995798    0.6888539
