# Supplementary material for: Octahedral Zirconium Salan Catalysts for Olefin Polymerization: Substituent and Solvent Effects on Structure and Dynamics
Source: Inorg Chem. 2023 Sep 19;62(39):16021–37. doi: 10.1021/acs.inorgchem.3c02153 (PMC10548417; doi:10.1021/acs.inorgchem.3c02153)
Supplement: Supplementary file 2 — ic3c02153_si_002.zip [file ic3c02153_si_002.zip › ONNO_oAnth_ZrBn+_toluene_5.xyz]

118
BOpt - Xyz
Zr    0.1552143   -0.5395748   -0.1502130
O    -1.7142991   -1.1573941   -0.5188246
O     1.8988566   -0.0113397    0.6694138
N     0.3548580   -2.9581572    0.2299312
N    -0.1672752   -0.9657834    2.2752360
C     1.1233807   -1.1333957   -2.1290973
C    -0.0267790   -3.3297925    1.6278910
H    -1.1200178   -3.4364260    1.6571385
H     0.4047362   -4.3142876    1.8814268
C     1.7591394   -3.4004777   -0.0104718
H     1.8648480   -4.4691846    0.2487940
H     2.4528696   -2.8054154    0.5957229
H     2.0123686   -3.2590675   -1.0662427
C    -0.5286456   -3.7261332   -0.7205285
H    -0.3065289   -4.8014529   -0.5964992
H    -0.2085111   -3.4396475   -1.7320449
C    -2.0156276   -3.5142081   -0.5576906
C    -2.5668441   -2.2106089   -0.5246292
C    -3.9685634   -2.0224428   -0.4965566
C    -4.7938888   -3.1606565   -0.4802475
H    -5.8762710   -3.0163961   -0.4668479
C    -4.2606286   -4.4510710   -0.4876800
C    -2.8745845   -4.6207910   -0.5277130
H    -2.4478216   -5.6270776   -0.5498054
C     0.4380459   -2.2803899    2.6141760
H     0.1625238   -2.5769126    3.6438762
H     1.5311137   -2.1646720    2.5867327
C    -1.6090580   -0.9666888    2.6421970
H    -1.7264164   -1.1919135    3.7181487
H    -2.1565135   -1.7091821    2.0514652
H    -2.0332955    0.0228444    2.4354034
C     0.4813457    0.1256563    3.0858999
H     0.1678091    0.0028556    4.1386851
H     0.0444725    1.0705387    2.7238186
C     1.9869050    0.1824447    3.0281780
C     2.6498271    0.1550819    1.7819026
C     4.0548427    0.2805355    1.7024591
C     4.7750616    0.4339951    2.8988555
H     5.8608990    0.5358316    2.8439902
C     4.1315483    0.4550370    4.1395201
C     2.7414693    0.3245673    4.1994904
H     2.2313333    0.3395783    5.1663810
H     0.6499613   -1.9214068   -2.7286514
H     2.2093812   -1.2730735   -2.0467173
C    -0.7783926    2.1322914    0.1233914
C     0.2554280    2.8936524    0.7013479
C    -2.0410399    2.0895342    0.7385736
C     0.0255810    3.5874091    1.8896766
H     1.2290824    2.9503026    0.2126929
C    -2.2576137    2.7859631    1.9313777
C    -1.2339707    3.5503971    2.5205134
H     0.8303831    4.1795575    2.3323868
H    -3.2437717    2.7501398    2.4010436
C     0.7468955    0.2241701   -2.5654794
C     1.6078593    1.3355737   -2.3503630
C    -0.5371798    0.4868281   -3.1204652
C     1.2295036    2.6232352   -2.7393233
H     2.5969864    1.1664355   -1.9211511
C    -0.9109860    1.7781692   -3.4974258
H    -1.2261197   -0.3432792   -3.2877209
C    -0.0266651    2.8499638   -3.3150682
H     1.9273977    3.4506853   -2.5976948
H    -1.8969884    1.9447996   -3.9348812
H    -0.3167771    3.8571747   -3.6201720
C    -1.4847111    4.3430011    3.7786975
H    -2.3590982    3.9642794    4.3270613
H    -0.6114281    4.3213520    4.4482107
H    -1.6788114    5.4006995    3.5306113
H    -0.6646323    1.7434744   -0.9004989
H    -2.8539878    1.5279282    0.2758147
H    -4.9212653   -5.3191831   -0.4725071
H     4.7121864    0.5709453    5.0560364
C     4.7584802    0.2603032    0.3823011
C     5.3100784   -0.9485163   -0.1067945
C     4.8904731    1.4585282   -0.3605545
C     5.9677012   -0.9645043   -1.3966036
C     5.2580296   -2.1741375    0.6352475
C     5.5565680    1.4345957   -1.6457809
C     4.3995271    2.7170718    0.1196332
C     6.5133056   -2.1953393   -1.8843513
C     6.0659464    0.2232749   -2.1351233
C     5.8043036   -3.3339095    0.1357631
H     4.7973696   -2.1671271    1.6250611
C     5.6843438    2.6541592   -2.3856490
C     4.5514417    3.8689156   -0.6176743
H     3.9207260    2.7512924    1.1000273
C     6.4345877   -3.3493449   -1.1434811
H     7.0056467   -2.1938506   -2.8597501
H     6.5643092    0.2075650   -3.1080998
H     5.7683553   -4.2518486    0.7269130
H     6.1900175    2.6231570   -3.3537008
C     5.1977411    3.8393040   -1.8893458
H     4.1872217    4.8203644   -0.2232683
H     6.8638391   -4.2785546   -1.5232687
H     5.3139001    4.7639093   -2.4583951
C    -4.5852518   -0.6593809   -0.5279729
C    -5.1366776   -0.0965533    0.6505401
C    -4.6779583    0.0341421   -1.7610415
C    -5.7428288    1.2184116    0.5990871
C    -5.1310283   -0.7809388    1.9107570
C    -5.2867700    1.3466001   -1.8016221
C    -4.2283430   -0.5353036   -2.9970107
C    -6.2903748    1.7812927    1.7972892
C    -5.7894061    1.9097731   -0.6198244
C    -5.6744157   -0.2089910    3.0377024
H    -4.7054140   -1.7845597    1.9594865
C    -5.3872743    2.0303916   -3.0558106
C    -4.3627648    0.1443760   -4.1855065
H    -3.8021274   -1.5399787   -2.9866843
C    -6.2584046    1.0912783    2.9849879
H    -6.7494721    2.7714150    1.7415247
H    -6.2488897    2.9012958   -0.6540116
H    -5.6716431   -0.7578971    3.9820110
H    -5.8477374    3.0211444   -3.0711985
C    -4.9417047    1.4480060   -4.2175603
H    -4.0354846   -0.3204291   -5.1182448
H    -6.6912445    1.5266297    3.8879085
H    -5.0434540    1.9709460   -5.1707364
