# Supplementary material for: Octahedral Zirconium Salan Catalysts for Olefin Polymerization: Substituent and Solvent Effects on Structure and Dynamics
Source: Inorg Chem. 2023 Sep 19;62(39):16021–37. doi: 10.1021/acs.inorgchem.3c02153 (PMC10548417; doi:10.1021/acs.inorgchem.3c02153)
Supplement: Supplementary file 2 — ic3c02153_si_002.zip [file ic3c02153_si_002.zip › ONNO_otBu_ZrBn+_chlorobenzene_1.xyz]

95
BOpt - Xyz
Zr    0.1091157   -0.1472494    0.0452626
O     2.0822814    0.0672885   -0.1585265
O    -1.8506171   -0.5157610   -0.1854107
N     0.8057770   -2.4147468   -0.3285466
N    -0.1399073   -0.4167141   -2.3949051
C     0.0043530    1.1350741    1.9374541
C     1.0251680   -2.5430182   -1.8033949
H     1.9935668   -2.0782557   -2.0362421
H     1.1038468   -3.6121613   -2.0706770
C    -0.1779849   -3.4450787    0.1045433
H     0.1820416   -4.4501816   -0.1792504
H    -1.1521248   -3.2593076   -0.3642352
H    -0.2900507   -3.3965015    1.1937068
C     2.0976081   -2.6853024    0.4047023
H     2.3028562   -3.7685139    0.3374408
H     1.8922655   -2.4551788    1.4631863
C     3.3196217   -1.9373673   -0.0746242
C     3.2997805   -0.5346918   -0.2644872
C     4.4901276    0.1924993   -0.5347098
C     5.6660766   -0.5666982   -0.6713827
H     6.6023436   -0.0544212   -0.8880971
C     5.6932876   -1.9571096   -0.5385929
C     4.5202184   -2.6413165   -0.2296835
H     4.5305050   -3.7256942   -0.0926767
C    -0.0973773   -1.8984697   -2.5951912
H     0.0315541   -2.1211274   -3.6704577
H    -1.0768727   -2.3000229   -2.2969110
C     0.9378530    0.2129148   -3.2054979
H     1.9229409   -0.1018121   -2.8423049
H     0.8644688    1.3052224   -3.1245092
H     0.8251314   -0.0687519   -4.2680377
C    -1.4473133    0.1044270   -2.9266987
H    -1.4371318   -0.0203130   -4.0246720
H    -1.4465039    1.1875414   -2.7295361
C    -2.7109026   -0.5285685   -2.3909261
C    -2.9161227   -0.7494482   -1.0076054
C    -4.1776500   -1.1889874   -0.5167181
C    -5.1775036   -1.4306167   -1.4752319
H    -6.1556175   -1.7728704   -1.1405700
C    -4.9752826   -1.2546466   -2.8453953
C    -3.7412894   -0.7992962   -3.3005695
H    -3.5706563   -0.6361546   -4.3678403
H    -1.0447333    1.4035987    2.1301811
H     0.6679314    2.0062848    1.9925875
Cl   -0.1183309    2.5468754   -0.9027147
C    -1.2478759    3.5523945    0.0554293
C    -2.6140551    3.2934856   -0.0258897
C    -0.7051142    4.5855447    0.8158009
C    -3.4753583    4.1184122    0.7069023
H    -2.9993840    2.4784991   -0.6381732
C    -1.5889282    5.3959620    1.5378667
H     0.3708151    4.7572061    0.8409419
C    -2.9669673    5.1635937    1.4852492
H    -4.5509191    3.9387862    0.6603797
H    -1.1900531    6.2133586    2.1410815
H    -3.6480772    5.8019322    2.0503259
C     0.4714146   -0.0349617    2.6838308
C     1.8092603   -0.1624149    3.1576533
C    -0.3911549   -1.1480889    2.8652253
C     2.2191598   -1.2938066    3.8509253
H     2.5024398    0.6677263    3.0101671
C     0.0326129   -2.2922603    3.5657848
H    -1.4378786   -1.0587182    2.5646521
C     1.3306874   -2.3665290    4.0660521
H     3.2376619   -1.3473658    4.2412653
H    -0.6725003   -3.1081507    3.7414718
H     1.6562781   -3.2429817    4.6294431
H    -5.7818230   -1.4659946   -3.5490844
H     6.6324327   -2.4983275   -0.6633275
C     4.5342386    1.7316911   -0.6292336
C     5.9694341    2.2531026   -0.8381038
C     3.6838274    2.2288466   -1.8171747
C     4.0027021    2.3495311    0.6851454
H     6.4059207    1.8991769   -1.7856644
H     5.9470700    3.3535501   -0.8753545
H     6.6395608    1.9619216   -0.0138796
H     4.0418410    1.7961728   -2.7657680
H     2.6274097    1.9640378   -1.6833980
H     3.7535245    3.3263114   -1.8970883
H     4.6154094    2.0265551    1.5425048
H     4.0535907    3.4496887    0.6278698
H     2.9589040    2.0596425    0.8695948
C    -4.4749701   -1.3934906    0.9820443
C    -5.9516605   -1.7538360    1.2387358
C    -3.6192321   -2.5603249    1.5212802
C    -4.1840346   -0.0927897    1.7653335
H    -6.2354847   -2.7093718    0.7701983
H    -6.1083567   -1.8598537    2.3237674
H    -6.6365010   -0.9698776    0.8784953
H    -2.5488839   -2.3753263    1.3631999
H    -3.7952290   -2.6966907    2.6015337
H    -3.8848934   -3.5011607    1.0122952
H    -3.1472016    0.2439728    1.6330920
H    -4.8513683    0.7160220    1.4256598
H    -4.3673971   -0.2511865    2.8409320
