# Supplementary material for: Octahedral Zirconium Salan Catalysts for Olefin Polymerization: Substituent and Solvent Effects on Structure and Dynamics
Source: Inorg Chem. 2023 Sep 19;62(39):16021–37. doi: 10.1021/acs.inorgchem.3c02153 (PMC10548417; doi:10.1021/acs.inorgchem.3c02153)
Supplement: Supplementary file 2 — ic3c02153_si_002.zip [file ic3c02153_si_002.zip › ONNO_otBu_ZrBn+_chlorobenzene_14.xyz]

95
BOpt - Xyz
Zr    0.1985681   -0.2503666    0.6323322
O     2.1963882   -0.3002926    0.4774517
O    -1.7649866   -0.4405852    0.2416019
N     0.4438908   -2.6529947    0.3821543
N     0.2732783   -0.7432585   -1.8177670
C     0.1443981   -0.8098323    2.8489603
C     0.0982532   -3.0903162   -1.0084899
H     0.4786262   -4.1153382   -1.1733174
H    -0.9974985   -3.1274223   -1.0681332
C    -0.4567796   -3.4418376    1.2759549
H    -1.4916721   -3.1101014    1.1326713
H    -0.1622386   -3.2991782    2.3206699
H    -0.3774881   -4.5148821    1.0259230
C     1.8493650   -3.0569911    0.7593160
H     1.9060345   -4.1574013    0.6790262
H     1.9401624   -2.7996199    1.8259154
C     3.0185727   -2.4594132    0.0136987
C     3.2349993   -1.0599361    0.0211548
C     4.4645712   -0.5034252   -0.4260395
C     5.3866251   -1.4072021   -0.9884505
H     6.3340557   -1.0245301   -1.3650968
C     5.1530262   -2.7809881   -1.0758825
C     3.9780792   -3.3110844   -0.5456651
H     3.8060150   -4.3905526   -0.5464421
C     0.6475725   -2.1644668   -2.0738175
H     1.7429919   -2.2175687   -2.0956078
H     0.2742957   -2.4823471   -3.0646919
C     1.2738660    0.1074809   -2.5205852
H     1.0297973    1.1666180   -2.3684006
H     1.2555413   -0.1046716   -3.6050575
H     2.2746873   -0.1000737   -2.1273681
C    -1.0539755   -0.4037994   -2.4408658
H    -0.9602112   -0.5578110   -3.5313852
H    -1.1859205    0.6784993   -2.2773868
C    -2.2850248   -1.1218249   -1.9544848
C    -2.6846152   -0.9948830   -0.6035190
C    -3.9691926   -1.4276975   -0.1757792
C    -4.7540759   -2.0920335   -1.1373928
H    -5.7370262   -2.4615258   -0.8484152
C    -4.3381526   -2.2938003   -2.4551444
C    -3.1105665   -1.7815600   -2.8714270
H    -2.7925988   -1.8751629   -3.9130627
H     1.0716541   -1.2598971    3.2283908
H    -0.7449173   -1.3402796    3.2104557
Cl    0.1532905    2.5275387    0.0499083
C    -0.9684680    3.0939115   -1.2254689
C    -2.3373393    2.8885174   -1.0643932
C    -0.4178102    3.7749262   -2.3106008
C    -3.1899573    3.3806365   -2.0595492
H    -2.7274190    2.3600448   -0.1959739
C    -1.2934764    4.2596594   -3.2894885
H     0.6583120    3.9330045   -2.3854825
C    -2.6725972    4.0614838   -3.1668380
H    -4.2662753    3.2303270   -1.9589982
H    -0.8878398    4.7989963   -4.1473189
H    -3.3474772    4.4444931   -3.9340256
C     0.0746779    0.6473692    3.0559220
C    -1.1720190    1.3266908    3.1490935
C     1.2508025    1.4473110    3.0574484
C    -1.2308528    2.7110824    3.3059592
H    -2.0921023    0.7403803    3.1568339
C     1.1844573    2.8356549    3.2146266
H     2.2227120    0.9530975    3.0074118
C    -0.0541497    3.4723205    3.3433778
H    -2.2008983    3.2007760    3.4146910
H     2.1074273    3.4179233    3.2500924
H    -0.1044447    4.5542862    3.4782729
H    -4.9859662   -2.8214270   -3.1568945
H     5.9025263   -3.4343453   -1.5250826
C     4.8491677    0.9796277   -0.2311510
C     3.8984006    1.9287080   -0.9900436
C     4.8059915    1.3012501    1.2802629
C     6.2787395    1.2737911   -0.7266298
H     4.2038174    2.9739765   -0.8161525
H     3.9428611    1.7437751   -2.0761557
H     2.8601552    1.8167040   -0.6524641
H     3.7977868    1.1427378    1.6860184
H     5.5105374    0.6620714    1.8357502
H     5.0891214    2.3532718    1.4512056
H     6.5084173    2.3345117   -0.5394013
H     7.0335351    0.6727473   -0.1959383
H     6.3880037    1.0975106   -1.8088270
C    -4.5385553   -1.1348278    1.2272344
C    -4.5504554    0.3959958    1.4471054
C    -5.9889928   -1.6323305    1.3813412
C    -3.6987571   -1.8218301    2.3236083
H    -3.5393836    0.8190421    1.3611008
H    -5.2000044    0.8872758    0.7044660
H    -4.9430514    0.6328121    2.4501219
H    -6.3494585   -1.3724041    2.3890565
H    -6.6686071   -1.1616289    0.6536148
H    -6.0654877   -2.7261490    1.2752708
H    -2.6521627   -1.4928430    2.2887888
H    -4.1060208   -1.5808470    3.3196057
H    -3.7274768   -2.9175943    2.2067068
