# Supplementary material for: Octahedral Zirconium Salan Catalysts for Olefin Polymerization: Substituent and Solvent Effects on Structure and Dynamics
Source: Inorg Chem. 2023 Sep 19;62(39):16021–37. doi: 10.1021/acs.inorgchem.3c02153 (PMC10548417; doi:10.1021/acs.inorgchem.3c02153)
Supplement: Supplementary file 2 — ic3c02153_si_002.zip [file ic3c02153_si_002.zip › ONNO_otBu_ZrBn+_chlorobenzene_25.xyz]

95
BOpt - Xyz
Zr    0.2501747   -0.3863180    0.4432503
O     2.2173488   -0.2180023    0.1903168
O    -1.7390059   -0.6448582    0.2139040
N     0.9080316   -2.6779481   -0.0334823
N     0.0166402   -0.7405447   -1.9914769
C     0.3545838   -1.0968851    2.6174566
C     1.0792919   -2.8996717   -1.5034211
H     2.0732782   -2.5196970   -1.7782702
H     1.0722256   -3.9831963   -1.7185254
C    -0.1074792   -3.6350326    0.4880533
H    -1.0869249   -3.4270600    0.0389945
H    -0.1853443   -3.5216560    1.5756521
H     0.1931300   -4.6710872    0.2496522
C     2.2195652   -3.0000762    0.6359180
H     2.4067717   -4.0803853    0.4988017
H     2.0668414   -2.8309297    1.7097232
C     3.4284899   -2.2433905    0.1332260
C     3.4165811   -0.8308817   -0.0292028
C     4.5938643   -0.1318731   -0.4008960
C     5.7477163   -0.9174961   -0.6077949
H     6.6735645   -0.4132190   -0.8897356
C     5.7700173   -2.3021152   -0.4725521
C     4.6009472   -2.9662381   -0.1021658
H     4.5956069   -4.0525562    0.0181116
C    -0.0037852   -2.1975049   -2.2911081
H     0.1368688   -2.3719050   -3.3740205
H    -1.0005662   -2.5770230   -2.0247983
C     1.1311761   -0.0842068   -2.7262964
H     2.0975315   -0.4952075   -2.4114026
H     1.1214070    0.9917035   -2.5048570
H     1.0040792   -0.2265075   -3.8147558
C    -1.2596639   -0.1013858   -2.4691521
H    -1.2464457   -0.0895026   -3.5738494
H    -1.2231001    0.9484557   -2.1356071
C    -2.5314408   -0.7603838   -2.0057362
C    -2.7663810   -0.9688127   -0.6261047
C    -4.0088487   -1.4933130   -0.1701641
C    -4.9502125   -1.8255267   -1.1613294
H    -5.9100114   -2.2392555   -0.8555190
C    -4.7177154   -1.6480388   -2.5268234
C    -3.5060750   -1.1071258   -2.9483510
H    -3.3084758   -0.9449620   -4.0110373
H     1.2964424   -1.5514121    2.9491601
H    -0.5130156   -1.6600362    2.9870466
Cl    0.0733092    2.4206617    0.0065388
C    -1.4035882    3.0839051   -0.7592560
C    -1.2231148    3.9911178   -1.8029392
C    -2.6546465    2.7177482   -0.2699205
C    -2.3661824    4.5494821   -2.3863568
H    -0.2236640    4.2604351   -2.1449086
C    -3.7812042    3.2866872   -0.8754255
H    -2.7494734    2.0099575    0.5515267
C    -3.6398029    4.1978321   -1.9269706
H    -2.2521926    5.2650540   -3.2026050
H    -4.7736753    3.0114424   -0.5144220
H    -4.5252161    4.6379895   -2.3885038
C     0.2839607    0.3450095    2.9308409
C    -0.9593049    0.9989632    3.1451606
C     1.4534822    1.1555376    2.9327129
C    -1.0238110    2.3698213    3.3993346
H    -1.8695159    0.3984078    3.1715505
C     1.3822372    2.5268413    3.1916036
H     2.4258503    0.6807641    2.7856555
C     0.1459266    3.1398251    3.4250624
H    -1.9904659    2.8380049    3.5971673
H     2.2997558    3.1179776    3.2230562
H     0.0948215    4.2095305    3.6362747
H    -5.4837210   -1.9268196   -3.2520841
H     6.6916791   -2.8576081   -0.6518795
C     4.7757672    1.3955579   -0.5692281
C     5.8103165    1.8821090    0.4752412
C     5.3095733    1.6902924   -1.9923031
C     3.5040999    2.2372958   -0.3813389
H     5.9768642    2.9659564    0.3608777
H     5.4506431    1.6955658    1.5002096
H     6.7823400    1.3786048    0.3622405
H     4.5920591    1.3549904   -2.7594698
H     5.4606707    2.7751369   -2.1163896
H     6.2718193    1.1952420   -2.1911289
H     2.7346180    1.9823862   -1.1229293
H     3.0720933    2.1193073    0.6218944
H     3.7636663    3.2999671   -0.5179316
C    -4.3703813   -1.6487144    1.3202066
C    -5.7621428   -2.2791801    1.5229558
C    -3.3513681   -2.5527311    2.0452339
C    -4.3991403   -0.2452376    1.9662405
H    -6.5663783   -1.6642652    1.0893932
H    -5.8237513   -3.2911029    1.0918434
H    -5.9593487   -2.3655151    2.6030623
H    -2.3355072   -2.1440049    1.9783470
H    -3.6217366   -2.6460671    3.1100667
H    -3.3527914   -3.5648430    1.6080884
H    -3.4364552    0.2679912    1.8341101
H    -5.1880452    0.3739937    1.5093401
H    -4.6093420   -0.3224613    3.0461025
