# Supplementary material for: Octahedral Zirconium Salan Catalysts for Olefin Polymerization: Substituent and Solvent Effects on Structure and Dynamics
Source: Inorg Chem. 2023 Sep 19;62(39):16021–37. doi: 10.1021/acs.inorgchem.3c02153 (PMC10548417; doi:10.1021/acs.inorgchem.3c02153)
Supplement: Supplementary file 2 — ic3c02153_si_002.zip [file ic3c02153_si_002.zip › ONNO_otBu_ZrBn+_chlorobenzene_6.xyz]

95
BOpt - Xyz
Zr   -0.0659720   -0.4039688   -0.2399694
O    -2.0070394   -0.0097375   -0.0002535
O     1.9142302   -0.6557906   -0.0660515
N    -0.6343765   -1.8668386    1.5720942
N     0.4751076    0.9273227    1.7288670
C    -0.2631429   -0.6235866   -2.5206854
C    -0.6747864   -1.0072772    2.7973294
H    -1.6265435   -0.4576549    2.7837998
H    -0.6815557   -1.6502401    3.6956810
C     0.3318606   -2.9785465    1.7923765
H     1.3456348   -2.5791475    1.9195187
H     0.3161645   -3.6428340    0.9208734
H     0.0450445   -3.5516004    2.6920913
C    -1.9930215   -2.4827358    1.3401249
H    -2.1492141   -3.2544889    2.1147258
H    -1.9231799   -3.0016210    0.3699697
C    -3.1757798   -1.5424184    1.3579205
C    -3.1825401   -0.3470749    0.5992379
C    -4.3584360    0.4395835    0.4683560
C    -5.4833087    0.0037278    1.1912406
H    -6.4053652    0.5800078    1.1303854
C    -5.4773524   -1.1444456    1.9869573
C    -4.3253540   -1.9236587    2.0609643
H    -4.3141861   -2.8414374    2.6545246
C     0.5065026   -0.0567128    2.8539092
H     0.5044929    0.4836635    3.8183004
H     1.4601212   -0.6007548    2.7884122
C    -0.5209418    1.9903741    2.0295476
H    -0.5028759    2.7356043    1.2246125
H    -0.2658543    2.4880743    2.9825111
H    -1.5283355    1.5633463    2.0931726
C     1.8168437    1.6003825    1.6260349
H     1.9414977    2.2418693    2.5171170
H     1.7519464    2.2743520    0.7579853
C     3.0287180    0.7079297    1.5086605
C     3.0791039   -0.3602742    0.5821901
C     4.2882199   -1.0709071    0.3475204
C     5.3991274   -0.6930704    1.1220853
H     6.3430780   -1.2168354    0.9784660
C     5.3506237    0.3278362    2.0737395
C     4.1649651    1.0331983    2.2603833
H     4.1149701    1.8529083    2.9817850
H     0.7448179   -0.6020221   -2.9612110
H    -0.9586045    0.0288870   -3.0633549
Cl    0.2803958    2.1413644   -1.7201245
C     0.9750589    3.7020966   -1.2007318
C     2.3568444    3.8751708   -1.2948201
C     0.1117043    4.7150256   -0.7826695
C     2.8899298    5.1176582   -0.9332393
H     2.9974479    3.0656707   -1.6460220
C     0.6688997    5.9491158   -0.4271316
H    -0.9655070    4.5512367   -0.7501536
C     2.0512931    6.1499318   -0.4989977
H     3.9678311    5.2753373   -1.0012434
H     0.0114299    6.7572370   -0.1012870
H     2.4758196    7.1169178   -0.2241038
C    -0.7714761   -1.9753235   -2.2715437
C    -2.1492267   -2.3163880   -2.3949011
C     0.1086077   -2.9813396   -1.7929945
C    -2.5911857   -3.6091019   -2.1464103
H    -2.8526194   -1.5559701   -2.7385536
C    -0.3479716   -4.2882928   -1.5400015
H     1.1795615   -2.7684542   -1.7478120
C    -1.6913188   -4.6079294   -1.7224829
H    -3.6450110   -3.8558167   -2.2917094
H     0.3642589   -5.0574336   -1.2320399
H    -2.0450009   -5.6261932   -1.5502211
H     6.2396635    0.5747274    2.6560685
H    -6.3760622   -1.4331665    2.5341362
C    -4.4478827    1.6732505   -0.4535540
C    -3.4605961    2.7700349   -0.0009067
C    -4.1250678    1.2567948   -1.9074453
C    -5.8593884    2.2918312   -0.4494359
H    -2.4228006    2.4222210   -0.0838201
H    -3.5791488    3.6618737   -0.6393539
H    -3.6556410    3.0711789    1.0416093
H    -4.2073016    2.1301954   -2.5753953
H    -3.1056092    0.8550286   -1.9899760
H    -4.8362089    0.4921746   -2.2597480
H    -6.6242963    1.5794902   -0.7964589
H    -6.1494814    2.6578203    0.5484734
H    -5.8734195    3.1531050   -1.1356762
C     4.4156731   -2.1889717   -0.7052020
C     5.8652856   -2.6942178   -0.8442051
C     3.5483277   -3.3953114   -0.2840584
C     3.9846673   -1.6595141   -2.0928231
H     6.2390175   -3.1508952    0.0859212
H     5.8988789   -3.4677651   -1.6274759
H     6.5556272   -1.8891483   -1.1417354
H     3.5990822   -4.1885066   -1.0487250
H     3.9098231   -3.8173359    0.6678544
H     2.4978050   -3.1046687   -0.1526244
H     4.6521592   -0.8445408   -2.4163942
H     4.0494738   -2.4666383   -2.8410776
H     2.9568073   -1.2724266   -2.0832491
