# Supplementary material for: Octahedral Zirconium Salan Catalysts for Olefin Polymerization: Substituent and Solvent Effects on Structure and Dynamics
Source: Inorg Chem. 2023 Sep 19;62(39):16021–37. doi: 10.1021/acs.inorgchem.3c02153 (PMC10548417; doi:10.1021/acs.inorgchem.3c02153)
Supplement: Supplementary file 2 — ic3c02153_si_002.zip [file ic3c02153_si_002.zip › ONNO_otBu_ZrBn+_toluene_1.xyz]

98
BOpt - Xyz
Zr    0.1019338   -0.3388187    0.3778184
O     2.0894785   -0.3237644    0.1263267
O    -1.8982923   -0.4311537    0.1762185
N     0.5198385   -2.6500646   -0.2613598
N    -0.1913780   -0.5191369   -2.0629092
C     0.1359827   -1.2777915    2.4641305
C     0.6476983   -2.7925109   -1.7451741
H     1.6684073   -2.4887327   -2.0174946
H     0.5349783   -3.8547851   -2.0258351
C    -0.5838955   -3.5355637    0.2083857
H    -0.6368693   -3.5010179    1.3021081
H    -0.3923468   -4.5745657   -0.1140088
H    -1.5416636   -3.1952323   -0.2041557
C     1.7943415   -3.1589087    0.3547047
H     1.8795534   -4.2305660    0.0991143
H     1.6587563   -3.0997020    1.4420760
C     3.0764205   -2.4732982   -0.0630905
C     3.2211558   -1.0624487   -0.0942530
C     4.4924612   -0.4680131   -0.3404195
C     5.5643342   -1.3471492   -0.5798892
H     6.5514901   -0.9308813   -0.7726313
C     5.4264100   -2.7350802   -0.5880546
C     4.1796725   -3.2947625   -0.3281514
H     4.0533614   -4.3803500   -0.3121007
C    -0.3801838   -1.9405269   -2.4537600
H    -0.2885813   -2.0559084   -3.5494747
H    -1.4027741   -2.2332650   -2.1767065
C     0.9689729    0.0493610   -2.7982345
H     1.0617550    1.1131511   -2.5453630
H     0.8081880   -0.0449456   -3.8875210
H     1.8957162   -0.4636171   -2.5169440
C    -1.3922224    0.3006862   -2.4531634
H    -1.3902442    0.4095721   -3.5524863
H    -1.2256262    1.3038459   -2.0268034
C    -2.7258840   -0.2482405   -2.0234237
C    -2.9690700   -0.5508042   -0.6629842
C    -4.2610858   -0.9592369   -0.2272861
C    -5.2449923   -1.0925028   -1.2236081
H    -6.2445292   -1.4132633   -0.9338532
C    -5.0063365   -0.8282856   -2.5739549
C    -3.7440423   -0.3965424   -2.9723634
H    -3.5397371   -0.1664791   -4.0212313
H     1.0166527   -1.8732122    2.7342593
H    -0.7920491   -1.7889898    2.7539015
C     0.2178683    0.0986369    2.9965301
C    -0.9482542    0.8463771    3.3099301
C     1.4726385    0.7467203    3.1607540
C    -0.8616378    2.1520094    3.7986690
H    -1.9224036    0.3637440    3.2211536
C     1.5529811    2.0527319    3.6485850
H     2.3867419    0.1899562    2.9458945
C     0.3874320    2.7617843    3.9684025
H    -1.7733038    2.6920495    4.0629346
H     2.5311562    2.5160678    3.7917739
H     0.4535409    3.7790038    4.3585569
H     6.2899587   -3.3706617   -0.7893305
H    -5.8070042   -0.9527944   -3.3046471
C     4.7454234    1.0551025   -0.3624779
C     4.0492124    1.6704336   -1.5944822
C     4.2231788    1.7201752    0.9290867
C     6.2466439    1.3937100   -0.4662448
H     4.4478143    1.2371190   -2.5260408
H     2.9674215    1.4890021   -1.5646068
H     4.2209112    2.7598446   -1.6262176
H     4.7244083    1.2947744    1.8141417
H     4.4405749    2.8011355    0.9059929
H     3.1408430    1.5846069    1.0462687
H     6.3649579    2.4883539   -0.4369814
H     6.8234099    0.9727503    0.3723969
H     6.6921530    1.0418089   -1.4098197
C    -4.6255805   -1.1840809    1.2527428
C    -4.4862782    0.1647687    1.9949338
C    -6.0792409   -1.6633101    1.4329766
C    -3.7125343   -2.2506761    1.8927357
H    -3.4773976    0.5817937    1.8684437
H    -5.2109643    0.8966007    1.6035376
H    -4.6814641    0.0333873    3.0724749
H    -6.8101606   -0.9288912    1.0600445
H    -6.2618254   -2.6263119    0.9299340
H    -6.2755598   -1.8067455    2.5071713
H    -3.9815391   -2.3900130    2.9528397
H    -3.8359705   -3.2210397    1.3840661
H    -2.6566450   -1.9587223    1.8362156
C    -0.1375319    2.5855180    0.3377007
C     0.6654209    3.1437265   -0.6720074
C    -1.5317148    2.7763330    0.2931632
C     0.0783702    3.8566377   -1.7213503
H     1.7501649    3.0478120   -0.6194637
C    -2.1079768    3.4909872   -0.7572286
C    -1.3143347    4.0468456   -1.7795176
H     0.7117934    4.2944537   -2.4968659
H    -3.1909477    3.6335253   -0.7793536
C    -1.9449425    4.8531716   -2.8863679
H    -2.2519776    5.8437580   -2.5101617
H    -1.2462923    5.0127376   -3.7197268
H    -2.8492571    4.3593460   -3.2742406
H     0.3350643    2.1713819    1.2407423
H    -2.1619869    2.3797108    1.0891471
