# Supplementary material for: Octahedral Zirconium Salan Catalysts for Olefin Polymerization: Substituent and Solvent Effects on Structure and Dynamics
Source: Inorg Chem. 2023 Sep 19;62(39):16021–37. doi: 10.1021/acs.inorgchem.3c02153 (PMC10548417; doi:10.1021/acs.inorgchem.3c02153)
Supplement: Supplementary file 2 — ic3c02153_si_002.zip [file ic3c02153_si_002.zip › ONNO_otBu_ZrBn+_toluene_2.xyz]

98
BOpt - Xyz
Zr   -0.1891689   -0.4026441   -0.2222127
O    -2.0840141    0.1864644   -0.0352242
O     1.7746782   -0.7343143   -0.0437588
N    -0.9136600   -1.7987165    1.5692641
N     0.3893022    0.9389515    1.6797841
C    -0.2993145   -0.3802570   -2.5058594
C    -0.8489159   -0.9210687    2.7864258
H    -1.7605342   -0.3072228    2.7973206
H    -0.8703140   -1.5536798    3.6911476
C    -0.0791366   -3.0095137    1.8025587
H    -0.1624191   -3.6753843    0.9362023
H    -0.4319014   -3.5404913    2.7043743
H     0.9715698   -2.7219724    1.9348679
C    -2.3363090   -2.2519926    1.3298983
H    -2.5819654   -3.0101115    2.0940964
H    -2.3225391   -2.7627502    0.3517473
C    -3.4025341   -1.1815202    1.3570319
C    -3.2859264   -0.0041315    0.5786033
C    -4.3682556    0.9059513    0.4437365
C    -5.5207078    0.6144401    1.1959343
H    -6.3729594    1.2897459    1.1371690
C    -5.6303778   -0.5111938    2.0160345
C    -4.5755602   -1.4180282    2.0845804
H    -4.6602833   -2.3223868    2.6924730
C     0.3972386   -0.0471709    2.8037705
H     0.4568811    0.4876250    3.7691429
H     1.3120037   -0.6506247    2.7085951
C    -0.5563418    2.0477117    1.9850485
H    -1.5836916    1.6725098    2.0541102
H    -0.5016513    2.7900305    1.1787902
H    -0.2697591    2.5305323    2.9361090
C     1.7513654    1.5719539    1.5095027
H     1.8930870    2.2913661    2.3344382
H     1.6954098    2.1592383    0.5759001
C     2.9351004    0.6401734    1.4724725
C     2.9487302   -0.4734319    0.6036078
C     4.1177162   -1.2590536    0.4244448
C     5.2344594   -0.8976581    1.1990061
H     6.1526218   -1.4751998    1.1006785
C     5.2235817    0.1747049    2.0945844
C     4.0736476    0.9499967    2.2258982
H     4.0557466    1.8078517    2.9028851
H     0.7343986   -0.4144206   -2.8798000
H    -0.9032455    0.3892802   -3.0017822
C    -0.9328498   -1.6907793   -2.3750426
C    -0.1886667   -2.7509299   -1.7857519
C    -2.3110893   -1.9322446   -2.6409545
C    -0.7663260   -4.0227863   -1.5819463
H     0.8910458   -2.6281847   -1.6517790
C    -2.8723775   -3.1824392   -2.4238108
H    -2.9156675   -1.1290923   -3.0653271
C    -2.1015976   -4.2422355   -1.8997242
H    -0.1469471   -4.8409041   -1.2067519
H    -3.9211921   -3.3520291   -2.6766539
H    -2.5488269   -5.2282382   -1.7615201
H    -6.5457435   -0.6843800    2.5838857
H     6.1161936    0.4063648    2.6777599
C    -4.3457058    2.1109442   -0.5205840
C    -5.6790240    2.8839422   -0.5027569
C    -3.2287595    3.1089359   -0.1497023
C    -4.1191553    1.6030860   -1.9635805
H    -6.5290741    2.2510769   -0.8022763
H    -5.8952966    3.3148656    0.4879158
H    -5.6174577    3.7168840   -1.2204058
H    -3.3431051    3.4651913    0.8872530
H    -2.2364420    2.6532833   -0.2617341
H    -3.2794003    3.9862541   -0.8157901
H    -3.1547216    1.0835691   -2.0536327
H    -4.9212585    0.9100086   -2.2643813
H    -4.1224771    2.4532273   -2.6657340
C     4.1969875   -2.4287951   -0.5748143
C     3.8482555   -1.9262892   -1.9953364
C     5.6099430   -3.0404516   -0.6406350
C     3.2294710   -3.5527013   -0.1432332
H     2.8491168   -1.4701082   -2.0337908
H     4.5793151   -1.1711679   -2.3260843
H     3.8788511   -2.7644904   -2.7108127
H     5.9208914   -3.4735737    0.3232962
H     5.6130142   -3.8528333   -1.3842260
H     6.3646161   -2.3014113   -0.9526055
H     3.2616135   -4.3826788   -0.8686092
H     3.5150884   -3.9526236    0.8434389
H     2.1954450   -3.1876335   -0.0791823
C     0.6255107    3.3430064   -1.9545628
C     0.5911314    4.4343641   -1.0769792
C     1.8574729    2.7462337   -2.2604267
C     1.7763369    4.9198571   -0.5117380
H    -0.3590581    4.9227150   -0.8473950
C     3.0376268    3.2355021   -1.6907765
C     3.0179541    4.3325991   -0.8106527
H     1.7398170    5.7799678    0.1622496
H     3.9921328    2.7658296   -1.9423810
C     4.3008374    4.8784742   -0.2312993
H     4.1046248    5.5708437    0.6003231
H     4.9514400    4.0686317    0.1348447
H     4.8689213    5.4310431   -0.9986636
H    -0.2937716    2.9869162   -2.4258566
H     1.9031894    1.9124316   -2.9646320
