# Supplementary material for: Octahedral Zirconium Salan Catalysts for Olefin Polymerization: Substituent and Solvent Effects on Structure and Dynamics
Source: Inorg Chem. 2023 Sep 19;62(39):16021–37. doi: 10.1021/acs.inorgchem.3c02153 (PMC10548417; doi:10.1021/acs.inorgchem.3c02153)
Supplement: Supplementary file 2 — ic3c02153_si_002.zip [file ic3c02153_si_002.zip › ONNO_otBu_ZrBn+_toluene_4.xyz]

98
BOpt - Xyz
Zr   -0.0918518   -0.4554610   -0.2271125
O    -2.0246117   -0.0041081   -0.0387325
O     1.8919288   -0.6294349   -0.0575227
N    -0.6956197   -1.8542167    1.6051125
N     0.3938087    0.9764291    1.6349415
C    -0.2182820   -0.4981416   -2.5095964
C    -0.6913571   -0.9431530    2.7992495
H    -1.6475763   -0.4013240    2.8020236
H    -0.6582432   -1.5520714    3.7197425
C     0.2312057   -2.9908115    1.8621801
H     0.2006073   -3.6791012    1.0098947
H    -0.0787474   -3.5286737    2.7755701
H     1.2560711   -2.6188383    1.9869453
C    -2.0805718   -2.4212182    1.3886089
H    -2.2629928   -3.1752136    2.1743170
H    -2.0332424   -2.9558010    0.4243728
C    -3.2259773   -1.4354400    1.3959845
C    -3.2047909   -0.2722372    0.5881228
C    -4.3553890    0.5474667    0.4385633
C    -5.4782384    0.1860641    1.2050538
H    -6.3806918    0.7914786    1.1354086
C    -5.4963389   -0.9239909    2.0529799
C    -4.3737494   -1.7440042    2.1367425
H    -4.3850621   -2.6368429    2.7670646
C     0.4838332    0.0243057    2.7842260
H     0.5073605    0.5876090    3.7348452
H     1.4419971   -0.5092074    2.6981842
C    -0.6315882    2.0177766    1.9189645
H    -1.6268392    1.5674821    2.0072403
H    -0.6392278    2.7399989    1.0927759
H    -0.3761401    2.5465965    2.8543358
C     1.7028758    1.7064881    1.4374327
H     1.7944873    2.4559177    2.2425251
H     1.5966014    2.2628284    0.4893560
C     2.9536299    0.8663015    1.4153649
C     3.0467943   -0.2647740    0.5744614
C     4.2704029   -0.9647376    0.4064079
C     5.3605981   -0.5010113    1.1641200
H     6.3192672   -1.0099066    1.0736032
C     5.2734991    0.5898712    2.0326439
C     4.0694516    1.2799645    2.1524448
H     3.9911341    2.1519665    2.8065953
H     0.8122380   -0.4645407   -2.8923893
H    -0.8817703    0.2120360   -3.0180757
C    -0.7506401   -1.8488576   -2.3411093
C     0.0765003   -2.8357012   -1.7350522
C    -2.1092908   -2.1994587   -2.5857259
C    -0.4021141   -4.1416892   -1.4942867
H     1.1451601   -2.6292993   -1.6159999
C    -2.5730477   -3.4824230   -2.3323807
H    -2.7764735   -1.4546940   -3.0225716
C    -1.7201295   -4.4682456   -1.7916552
H     0.2804271   -4.9015313   -1.1063504
H    -3.6084784   -3.7361931   -2.5694378
H    -2.0907804   -5.4812030   -1.6247789
H    -6.3928384   -1.1536969    2.6307830
H     6.1493696    0.9032803    2.6028067
C    -4.4314719    1.7266581   -0.5544279
C    -5.8211111    2.3932908   -0.5468141
C    -3.3946599    2.8176816   -0.2139957
C    -4.1718478    1.2036977   -1.9863217
H    -6.6202859    1.6888375   -0.8258749
H    -6.0661905    2.8298433    0.4346455
H    -5.8280426    3.2108775   -1.2844705
H    -3.5326909    3.1887212    0.8148682
H    -2.3701043    2.4386039   -0.3209035
H    -3.5165743    3.6720092   -0.9004593
H    -3.1702530    0.7587891   -2.0697383
H    -4.9187250    0.4433691   -2.2660992
H    -4.2442585    2.0339500   -2.7082915
C     4.4325270   -2.1495609   -0.5648545
C     4.0399135   -1.7092692   -1.9945450
C     5.8872223   -2.6545685   -0.6254596
C     3.5547870   -3.3323529   -0.1001387
H     3.0093056   -1.3298361   -2.0367676
H     4.7107617   -0.9100553   -2.3484337
H     4.1291782   -2.5600519   -2.6900013
H     6.2345457   -3.0393838    0.3465156
H     5.9479216   -3.4823374   -1.3493634
H     6.5825218   -1.8687035   -0.9600729
H     3.6465810   -4.1751598   -0.8053736
H     3.8742981   -3.6851458    0.8940984
H     2.4963136   -3.0452263   -0.0384906
C     1.6393737    2.8244314   -2.3469658
C     0.3851419    3.3625382   -2.0309280
C     2.7932005    3.4060542   -1.8050352
C     0.2894827    4.4753027   -1.1835700
H    -0.5215099    2.9376876   -2.4697276
C     2.6905511    4.5157382   -0.9609444
C     1.4388595    5.0734038   -0.6402977
H    -0.6930360    4.9002511   -0.9594912
H     3.5988041    4.9661723   -0.5515219
C     1.3416410    6.3051745    0.2277627
H     0.3345278    6.4204359    0.6552273
H     2.0700872    6.2761577    1.0529412
H     1.5561741    7.2121247   -0.3629002
H     1.7211117    1.9767822   -3.0303444
H     3.7767596    2.9981499   -2.0478501
