# Supplementary material for: Octahedral Zirconium Salan Catalysts for Olefin Polymerization: Substituent and Solvent Effects on Structure and Dynamics
Source: Inorg Chem. 2023 Sep 19;62(39):16021–37. doi: 10.1021/acs.inorgchem.3c02153 (PMC10548417; doi:10.1021/acs.inorgchem.3c02153)
Supplement: Supplementary file 2 — ic3c02153_si_002.zip [file ic3c02153_si_002.zip › ONNO_ZrBn_oAnth_Bn+_35Lut_agostic_1.xyz]

120
BOpt - Xyz
Zr    0.1826215   -0.4363999   -0.0955514
O    -1.6729080   -1.1045477   -0.5137005
O     1.9970861   -0.1173493    0.7148370
N     0.4812379   -2.8845271   -0.1148222
N    -0.0347961   -1.2742512    2.2659797
C     1.0196661   -0.5790065   -2.2295680
C     0.0093112   -3.4856542    1.1661124
H    -1.0881180   -3.5334775    1.1240422
H     0.3783056   -4.5246623    1.2522800
C     1.9156833   -3.2220816   -0.3204711
H     2.0548803   -4.3186185   -0.3013440
H     2.5292069   -2.7620511    0.4619481
H     2.2445966   -2.8315144   -1.2900863
C    -0.2883794   -3.5110124   -1.2422565
H    -0.0163980   -4.5817481   -1.2893753
H     0.0804408   -3.0406223   -2.1642651
C    -1.7921192   -3.4033690   -1.1486041
C    -2.4352013   -2.1809973   -0.8306608
C    -3.8480262   -2.1015895   -0.8472470
C    -4.5856524   -3.2555816   -1.1674985
H    -5.6751811   -3.1838050   -1.1845336
C    -3.9600929   -4.4669316   -1.4621202
C    -2.5657712   -4.5319634   -1.4483938
H    -2.0605633   -5.4725387   -1.6837300
C     0.4677217   -2.6721391    2.3578797
H     0.1180072   -3.1442011    3.2952865
H     1.5649445   -2.6273964    2.4052332
C    -1.4609925   -1.2235866    2.6795737
H    -2.0731456   -1.8383174    2.0106021
H    -1.8199540   -0.1874797    2.6209939
H    -1.5742710   -1.5828118    3.7190357
C     0.7351661   -0.4068688    3.2233555
H     0.4865864   -0.7216998    4.2537949
H     0.3410531    0.6139116    3.0953668
C     2.2356150   -0.4270612    3.0569937
C     2.8181257   -0.2431351    1.7812917
C     4.2252286   -0.1972059    1.6322072
C     5.0221899   -0.3393454    2.7806419
H     6.1077077   -0.2979377    2.6684432
C     4.4563126   -0.5291168    4.0441732
C     3.0662568   -0.5761736    4.1753379
H     2.6143242   -0.7248706    5.1598095
H     0.4530822   -1.1979124   -2.9376987
H     4.3957348    4.6190716    0.5893976
C     4.6960206    3.7514190   -0.0028837
H     4.1544228    2.3419256    1.5200195
C     4.5566183    2.4843663    0.5150583
C     5.6658639    2.8700965   -2.0432809
C     4.9727500    1.3293553   -0.2247303
C     5.2493459    3.9497160   -1.3026362
C     5.5558438    1.5364800   -1.5332691
C     4.8569865    0.0161561    0.2925846
H     5.3539378    4.9622103   -1.6977319
H     6.4435552    0.5900091   -3.2583612
H     6.1042788    3.0121180   -3.0339202
C     5.3670377   -1.0851477   -0.4377103
C     5.3533751   -2.4240380    0.0748181
C     5.9430838   -0.8690564   -1.7487293
H     6.8727674   -1.8137981   -3.4726214
C     6.0096296    0.4315682   -2.2674695
C     5.8571127   -3.4740617   -0.6574122
H     4.9570919   -2.5970122    1.0769959
H     5.8512146   -4.4826556   -0.2379696
C     6.4031169   -3.2594134   -1.9572451
H     6.7980543   -4.1047882   -2.5240484
C     6.4441608   -1.9914527   -2.4834173
H    -5.5972740   -2.0773742    3.7752859
C    -5.7110971   -1.3511153    2.9674798
H    -4.4939978   -2.4661643    1.6017316
C    -5.0900449   -1.5655844    1.7589912
C    -6.6940334    0.7122864    2.1571294
C    -5.2301079   -0.6381541    0.6744299
C    -6.5205578   -0.1953034    3.1738882
C    -6.0651012    0.5260917    0.8836476
C    -4.6062778   -0.8380452   -0.5823038
H    -7.0118387   -0.0445490    4.1371774
H    -6.8955569    2.3072671   -0.0090251
H    -7.3274272    1.5914711    2.2996086
C    -4.8099517    0.0885981   -1.6353644
C    -4.2531912   -0.1012360   -2.9423991
C    -5.6437424    1.2516022   -1.4158460
H    -6.4843131    3.0459948   -2.3147638
C    -6.2511148    1.4375786   -0.1655289
C    -4.4821361    0.8032830   -3.9533167
H    -3.6567739   -0.9954338   -3.1318294
H    -4.0573470    0.6310877   -4.9445757
C    -5.2845188    1.9607469   -3.7261567
H    -5.4599237    2.6648732   -4.5419970
C    -5.8504369    2.1736441   -2.4924374
H     2.1015303   -0.7543997   -2.2938021
C     0.6451056    0.8433198   -2.2807492
C     1.5572043    1.8726026   -1.9191736
C    -0.6986353    1.2278930   -2.5462212
C     1.1587741    3.2089685   -1.8910842
H     2.5940375    1.6104528   -1.7015113
C    -1.0918961    2.5686824   -2.5095725
H    -1.4248675    0.4649846   -2.8331273
C    -0.1654403    3.5648881   -2.1842462
H     1.8936306    3.9792112   -1.6482565
H    -2.1246051    2.8301014   -2.7503255
H    -0.4683950    4.6138802   -2.1692006
N    -0.5539974    1.6436353    0.7701397
C     0.3619083    2.5107549    1.2702481
C    -1.8595899    1.9910575    0.8161273
C     0.0221825    3.7311471    1.8551997
H     1.4032549    2.1958403    1.1918702
C    -2.3087444    3.1929404    1.3834803
H    -2.5599146    1.2712160    0.3841664
C    -1.3410263    4.0550132    1.9092513
H    -1.6550181    4.9992654    2.3635775
C     1.0815925    4.6584004    2.3927368
H     2.0706866    4.1798209    2.3917174
H     1.1443142    5.5732614    1.7807553
H     0.8478759    4.9688056    3.4230040
C    -3.7757783    3.5331236    1.4221896
H    -4.2088614    3.5182080    0.4104758
H    -4.3360860    2.8011754    2.0246372
H    -3.9339266    4.5309322    1.8546720
H     5.0956718   -0.6399353    4.9213416
H    -4.5528234   -5.3502585   -1.7042278
