# Supplementary material for: Octahedral Zirconium Salan Catalysts for Olefin Polymerization: Substituent and Solvent Effects on Structure and Dynamics
Source: Inorg Chem. 2023 Sep 19;62(39):16021–37. doi: 10.1021/acs.inorgchem.3c02153 (PMC10548417; doi:10.1021/acs.inorgchem.3c02153)
Supplement: Supplementary file 2 — ic3c02153_si_002.zip [file ic3c02153_si_002.zip › ONNO_ZrBn_oAnth_Bn+_35Lut_agostic_2.xyz]

120
BOpt - Xyz
Zr    0.1987939   -0.3184659   -0.1805523
O    -1.6077014   -1.0901715   -0.6313664
O     1.9709007   -0.0708761    0.7362914
N     0.7972198   -2.7073998   -0.2842984
N    -0.2612836   -1.2977333    2.0923915
C     1.0469451   -0.3286266   -2.3163927
C     0.8648216   -3.2963054    1.0890353
H     0.8058607   -4.3989557    1.0238686
H     1.8506132   -3.0420044    1.4996962
C     2.1446616   -2.9168312   -0.8918776
H     2.8759192   -2.2696883   -0.3959079
H     2.1103126   -2.6716894   -1.9585922
H     2.4480857   -3.9733077   -0.7780141
C    -0.1632574   -3.4596127   -1.1642216
H     0.1871232   -4.5061792   -1.2298790
H    -0.0448329   -3.0107904   -2.1631954
C    -1.6283903   -3.4593881   -0.8062935
C    -2.3289536   -2.2372674   -0.6637171
C    -3.7398529   -2.2313664   -0.5592733
C    -4.4105525   -3.4699608   -0.5353660
H    -5.5001771   -3.4655865   -0.4621660
C    -3.7229950   -4.6804149   -0.6191004
C    -2.3332222   -4.6678434   -0.7687979
H    -1.7857412   -5.6075323   -0.8806868
C    -0.2272364   -2.7877043    2.0122579
H    -1.2100446   -3.1163859    1.6505195
H    -0.0822508   -3.2172813    3.0214545
C    -1.6225104   -0.9168703    2.5636579
H    -2.3646041   -1.1888553    1.8048169
H    -1.6619709    0.1656373    2.7370774
H    -1.8597481   -1.4335987    3.5114286
C     0.6899142   -0.7712091    3.1326848
H     0.4054772   -1.2093862    4.1074587
H     0.4780725    0.3094854    3.1925733
C     2.1713003   -0.9645521    2.9221189
C     2.7790514   -0.5093837    1.7296027
C     4.1868936   -0.5254861    1.5818931
C     4.9564387   -1.0256493    2.6488806
H     6.0437547   -1.0299352    2.5467610
C     4.3646459   -1.5033527    3.8199812
C     2.9733015   -1.4674000    3.9535390
H     2.5020585   -1.8174320    4.8759742
H     0.5222805   -0.9571386   -3.0483569
H     3.9858488    4.4044226    1.4650161
C     4.3721244    3.6902583    0.7340775
H     3.9167483    1.9834465    1.9480282
C     4.3283560    2.3413842    1.0023590
C     5.4741888    3.2891174   -1.3865919
C     4.8620384    1.3816966    0.0816399
C     4.9405724    4.1738627   -0.4812593
C     5.4694575    1.8795182   -1.1337872
C     4.8493435   -0.0119012    0.3433412
H     4.9677443    5.2476657   -0.6775113
H     6.5113170    1.3546395   -2.9496946
H     5.9308637    3.6481958   -2.3119380
C     5.4939838   -0.9086341   -0.5480456
C     5.5804437   -2.3200313   -0.3058986
C     6.0996214   -0.3984135   -1.7612738
H     7.1885629   -0.9068129   -3.5726279
C     6.0570029    0.9761540   -2.0301344
C     6.2124593   -3.1612155   -1.1921195
H     5.1480398   -2.7253472    0.6101044
H     6.2749139   -4.2299335   -0.9754157
C     6.7968346   -2.6540742   -2.3893659
H     7.2944293   -3.3370726   -3.0804828
C     6.7383938   -1.3097653   -2.6623042
H    -5.8803769   -1.5574983    3.8622343
C    -5.9406095   -0.9679780    2.9448192
H    -4.5920880   -2.2408403    1.8788309
C    -5.2167281   -1.3473259    1.8382928
C    -6.8776329    0.9211016    1.7509169
C    -5.2799576   -0.6042706    0.6128907
C    -6.7822660    0.1820424    2.9049499
C    -6.1400636    0.5604252    0.5772661
C    -4.5510211   -0.9747358   -0.5471585
H    -7.3561707    0.4636197    3.7899919
H    -6.9019218    2.1787957   -0.6302100
H    -7.5298170    1.7968050    1.7041044
C    -4.6823393   -0.2199833   -1.7422545
C    -4.0384676   -0.5973235   -2.9659576
C    -5.5368695    0.9483340   -1.7626644
H    -6.3178527    2.5763625   -2.9760206
C    -6.2422253    1.3068122   -0.6049605
C    -4.2022983    0.1392692   -4.1162667
H    -3.4283561   -1.5016041   -2.9804862
H    -3.7142895   -0.1790932   -5.0400619
C    -5.0187938    1.3087012   -4.1228537
H    -5.1390122    1.8791051   -5.0460379
C    -5.6693066    1.6967814   -2.9769200
H     2.1373746   -0.4384884   -2.3687863
C     0.5964783    1.0688636   -2.2990923
C     1.4328722    2.1053086   -1.7975923
C    -0.7474138    1.4132218   -2.6171937
C     0.9701554    3.4190469   -1.6958077
H     2.4673943    1.8736334   -1.5350806
C    -1.2015544    2.7294267   -2.5114179
H    -1.4204442    0.6417764   -2.9970338
C    -0.3454895    3.7391015   -2.0533523
H     1.6501752    4.1983831   -1.3457592
H    -2.2279680    2.9658707   -2.8006767
H    -0.6988928    4.7698937   -1.9840739
N    -0.6103227    1.6831479    0.7888671
C     0.2364077    2.4746648    1.4926376
C    -1.9071769    2.0524132    0.6952851
C    -0.1708413    3.6372319    2.1490803
H     1.2781356    2.1502680    1.5115923
C    -2.4195495    3.2032658    1.3111220
H    -2.5520241    1.3891147    0.1137926
C    -1.5251390    3.9873568    2.0473754
H    -1.8879200    4.8915721    2.5449264
C     0.8125784    4.4841636    2.9156086
H     1.7611570    3.9527271    3.0747861
H     1.0328226    5.4156350    2.3680710
H     0.4059505    4.7694041    3.8979061
C    -3.8780536    3.5613341    1.1933014
H    -4.2620683    3.3395803    0.1873803
H    -4.4816115    2.9773113    1.9077315
H    -4.0383635    4.6278630    1.4062748
H     4.9852920   -1.8882223    4.6306330
H    -4.2675391   -5.6255294   -0.5961843
