# Supplementary material for: Octahedral Zirconium Salan Catalysts for Olefin Polymerization: Substituent and Solvent Effects on Structure and Dynamics
Source: Inorg Chem. 2023 Sep 19;62(39):16021–37. doi: 10.1021/acs.inorgchem.3c02153 (PMC10548417; doi:10.1021/acs.inorgchem.3c02153)
Supplement: Supplementary file 2 — ic3c02153_si_002.zip [file ic3c02153_si_002.zip › ONNO_ZrBn_oAnth_Bn+_35Lut_agostic_3.xyz]

120
BOpt - Xyz
Zr    0.1753460   -0.9122540   -0.2384848
O    -1.8103841   -1.0992882   -0.5896053
O     2.0226836   -0.9455024    0.5511412
N    -0.0953366   -3.3788269   -0.3703895
N    -0.2174836   -1.8040979    2.0745422
C     0.9818172   -1.1916922   -2.3635696
C    -0.5584544   -3.9924590    0.9202475
H    -1.3266782   -4.7564682    0.7180697
H     0.2942743   -4.5171541    1.3720750
C     1.1873818   -4.0272902   -0.7703284
H     1.9825647   -3.7372163   -0.0713160
H     1.4661368   -3.6901840   -1.7751204
H     1.0761653   -5.1267161   -0.7762014
C    -1.0965958   -3.6918302   -1.4528483
H    -1.0610790   -4.7799141   -1.6439978
H    -0.7364287   -3.1833504   -2.3577078
C    -2.5194825   -3.2966922   -1.1595663
C    -2.8347912   -1.9655062   -0.7907346
C    -4.1860768   -1.5817823   -0.6309963
C    -5.1873862   -2.5526356   -0.8229773
H    -6.2288531   -2.2475096   -0.7014069
C    -4.8821185   -3.8704770   -1.1617801
C    -3.5445602   -4.2343857   -1.3310338
H    -3.2863899   -5.2582840   -1.6147720
C    -1.1317475   -2.9662124    1.8871613
H    -2.0862362   -2.5746728    1.5127411
H    -1.3271735   -3.4562324    2.8610621
C    -0.9161479   -0.8055056    2.9265637
H    -0.2217989    0.0052975    3.1794755
H    -1.2641331   -1.2809720    3.8620106
H    -1.7818703   -0.3972050    2.3879044
C     1.0030192   -2.2854827    2.8059739
H     1.3263423   -3.2070019    2.3010345
H     0.6972997   -2.5710532    3.8296016
C     2.2067325   -1.3779431    2.8745606
C     2.7633075   -0.8714622    1.6785969
C     4.0534042   -0.2885458    1.6647147
C     4.7281587   -0.1578772    2.8927879
H     5.7283309    0.2807562    2.8931323
C     4.1557717   -0.5879676    4.0924683
C     2.9041142   -1.2122287    4.0769598
H     2.4754682   -1.6029661    5.0038875
H     0.3949721   -1.7399789   -3.1118512
H     4.7336240    4.6337255    1.4801889
C     4.9586698    3.8545552    0.7482427
H     4.2113365    2.2822504    1.9908540
C     4.6677887    2.5407746    1.0351757
C     5.8642687    3.2404303   -1.4120242
C     4.9753589    1.4884241    0.1116759
C     5.5637398    4.2143046   -0.4914892
C     5.5885993    1.8602911   -1.1471593
C     4.6992903    0.1223423    0.3808661
H     5.7906300    5.2615585   -0.7004127
H     6.3520607    1.1542377   -3.0375331
H     6.3305541    3.5007787   -2.3652183
C     5.0647668   -0.8755816   -0.5610682
C     4.8997971   -2.2758625   -0.3051510
C     5.6614329   -0.4895058   -1.8215835
H     6.4570716   -1.1923154   -3.7191741
C     5.8992175    0.8664678   -2.0850066
C     5.2677307   -3.2210375   -1.2343111
H     4.5024180   -2.5883480    0.6617882
H     5.1524624   -4.2829893   -1.0048778
C     5.8208956   -2.8331639   -2.4900539
H     6.1052638   -3.5973179   -3.2161030
C     6.0146121   -1.5029688   -2.7697695
H    -5.0894236   -1.1366907    4.2085041
C    -5.2067480   -0.4194233    3.3930717
H    -4.4468921   -1.7652087    1.9085207
C    -4.8415119   -0.7682684    2.1135465
C    -5.9354659    1.7692308    2.6460033
C    -4.9951481    0.1458756    1.0199306
C    -5.7562849    0.8678174    3.6667886
C    -5.5704039    1.4448764    1.2996588
C    -4.6317392   -0.1896957   -0.3070035
H    -6.0458033    1.1258370    4.6873492
H    -6.2392036    3.3155288    0.4559219
H    -6.3721514    2.7514287    2.8430707
C    -4.8326024    0.7382388   -1.3593914
C    -4.5040749    0.4363181   -2.7216386
C    -5.4241558    2.0279971   -1.0730914
H    -6.0984141    3.9144093   -1.9220842
C    -5.7796438    2.3455835    0.2459147
C    -4.7291853    1.3473574   -3.7275544
H    -4.0832899   -0.5434854   -2.9535964
H    -4.4798508    1.0916291   -4.7596951
C    -5.3035597    2.6210814   -3.4403249
H    -5.4838674    3.3279091   -4.2527685
C    -5.6436152    2.9470477   -2.1494902
H     2.0323041   -1.5143187   -2.3490902
C     0.8250963    0.2703705   -2.4665765
C     1.8203495    1.1515565   -1.9657325
C    -0.3761334    0.8516199   -2.9593268
C     1.6458867    2.5382112   -2.0069747
H     2.7549690    0.7340848   -1.5870598
C    -0.5406651    2.2344936   -3.0053030
H    -1.1621254    0.1988553   -3.3460495
C     0.4695576    3.0845614   -2.5291534
H     2.4431998    3.1890375   -1.6421859
H    -1.4602709    2.6535877   -3.4197703
H     0.3401466    4.1678375   -2.5758821
N    -0.1742400    1.2815013    0.6056999
C     0.7135496    1.8358616    1.4670935
C    -1.2507403    2.0137993    0.2388015
C     0.5583980    3.1093098    2.0169534
H     1.5789073    1.2252298    1.7268156
C    -1.4757699    3.3199579    0.6942351
H    -1.9518515    1.5237822   -0.4384810
C    -0.5555541    3.8511619    1.6029636
H    -0.7064158    4.8620514    1.9933704
C     1.5577262    3.6653841    2.9987968
H     2.2314651    4.3829061    2.5025688
H     1.0480567    4.1995432    3.8149039
H     2.1749814    2.8698171    3.4390573
C    -2.6652569    4.1183611    0.2303171
H    -3.4653657    4.0969563    0.9878857
H    -2.3857446    5.1706105    0.0691490
H    -3.0812904    3.7172834   -0.7031295
H     4.6979536   -0.4686400    5.0318044
H    -5.6780845   -4.6033643   -1.3014680
