# Supplementary material for: Octahedral Zirconium Salan Catalysts for Olefin Polymerization: Substituent and Solvent Effects on Structure and Dynamics
Source: Inorg Chem. 2023 Sep 19;62(39):16021–37. doi: 10.1021/acs.inorgchem.3c02153 (PMC10548417; doi:10.1021/acs.inorgchem.3c02153)
Supplement: Supplementary file 2 — ic3c02153_si_002.zip [file ic3c02153_si_002.zip › ONNO_ZrBn_oAnth_Bn+_THF_agostic_1.xyz]

116
BOpt - Xyz
Zr    0.1046933   -0.3710270   -0.2061557
O    -1.7756023   -0.7099524   -0.8224865
O     1.8781847   -0.3749387    0.7278568
N     0.2681816   -2.6386092   -1.1801280
N    -0.1842330   -2.0389111    1.6294227
C     1.0111149    0.2220529   -2.2116348
C    -0.1566005   -3.6845103   -0.2024291
H    -1.2542631   -3.7356135   -0.2272698
H     0.2229242   -4.6724177   -0.5209036
C     1.6724341   -2.9102474   -1.5977578
H     1.7609421   -3.9440856   -1.9785376
H     2.3533399   -2.7744829   -0.7488976
H     1.9606781   -2.2080859   -2.3876123
C    -0.5970269   -2.7587393   -2.4074567
H    -0.3866524   -3.7355059   -2.8802308
H    -0.2527054   -1.9783812   -3.1003856
C    -2.0856700   -2.6436121   -2.1748039
C    -2.6285149   -1.5764667   -1.4196895
C    -4.0297577   -1.4274259   -1.2925052
C    -4.8637696   -2.3659878   -1.9245359
H    -5.9452496   -2.2449982   -1.8332471
C    -4.3381241   -3.4311438   -2.6584378
C    -2.9526471   -3.5647976   -2.7771982
H    -2.5317339   -4.3909212   -3.3565232
C     0.3346769   -3.3621198    1.1933192
H     0.0167372   -4.1523515    1.8994727
H     1.4327173   -3.3147105    1.2269006
C    -1.6223026   -2.1465555    1.9877240
H    -1.7617738   -2.8757102    2.8067563
H    -2.2132891   -2.4548687    1.1189253
H    -1.9860342   -1.1661955    2.3215101
C     0.5379782   -1.5974756    2.8728532
H     0.2496517   -2.2730311    3.6990070
H     0.1292277   -0.6029958    3.1141799
C     2.0423123   -1.5508004    2.7799494
C     2.6656454   -0.8818359    1.7029798
C     4.0724742   -0.7583433    1.6456085
C     4.8315795   -1.3248159    2.6833030
H     5.9186012   -1.2276798    2.6452930
C     4.2264610   -2.0001800    3.7469497
C     2.8345026   -2.1123990    3.7896123
H     2.3522734   -2.6351678    4.6200251
H     0.4896004   -0.1041313   -3.1219718
H     4.2199262    4.0718628    2.6211285
C     4.5629761    3.5114239    1.7483662
H     3.9487398    1.6182801    2.5444619
C     4.4088888    2.1449186    1.7062873
C     5.6451141    3.5119546   -0.4227724
C     4.8731418    1.3796767    0.5864508
C     5.1854857    4.2073492    0.6695464
C     5.5136391    2.0879953   -0.5016216
C     4.7412241   -0.0288137    0.5236547
H     5.3057495    5.2913491    0.7229295
H     6.4739768    1.9055061   -2.4262560
H     6.1323840    4.0344994   -1.2494145
C     5.2665032   -0.7478148   -0.5771297
C     5.2144671   -2.1781412   -0.6585167
C     5.8960366   -0.0298795   -1.6655877
H     6.8844683   -0.2129297   -3.5939628
C     5.9958311    1.3671984   -1.6035282
C     5.7333986   -2.8503883   -1.7408434
H     4.7758082   -2.7337238    0.1725346
H     5.6972026   -3.9417112   -1.7729183
C     6.3351842   -2.1379271   -2.8198090
H     6.7425600   -2.6881328   -3.6702331
C     6.4137853   -0.7672712   -2.7785255
H    -5.5939514   -2.9214184    3.1608063
C    -5.6111179   -1.9339565    2.6942612
H    -4.7112609   -2.6229843    0.8769395
C    -5.1132606   -1.7676922    1.4226607
C    -6.2227837    0.4087024    2.8208744
C    -5.1406310   -0.4892832    0.7730475
C    -6.1680090   -0.8318331    3.4078732
C    -5.7240400    0.6230216    1.4953719
C    -4.6341219   -0.2866539   -0.5355230
H    -6.5618780   -0.9833260    4.4147711
H    -6.2510754    2.7151134    1.4240481
H    -6.6626844    1.2559555    3.3526686
C    -4.7510315    0.9814346   -1.1575354
C    -4.3322758    1.2136409   -2.5082896
C    -5.3443283    2.0844357   -0.4316137
H    -5.9249444    4.1793480   -0.5211124
C    -5.8005527    1.8806316    0.8792875
C    -4.4845677    2.4464667   -3.0995433
H    -3.9118139    0.3819000   -3.0762107
H    -4.1779740    2.5940653   -4.1373823
C    -5.0554872    3.5352468   -2.3756006
H    -5.1749075    4.5048298   -2.8634832
C    -5.4706905    3.3561763   -1.0781439
H     2.0921770    0.0365848   -2.2787960
C     0.6968517    1.6256686   -1.8601197
C     1.6379520    2.4520336   -1.1900433
C    -0.5857033    2.1770558   -2.1254292
C     1.3340342    3.7775521   -0.8716847
H     2.6319182    2.0566954   -0.9724500
C    -0.8847221    3.5025240   -1.7998839
H    -1.3323604    1.5693375   -2.6413717
C     0.0754990    4.3114163   -1.1798227
H     2.0957451    4.4008917   -0.3983162
H    -1.8685128    3.9064885   -2.0486712
H    -0.1505154    5.3549583   -0.9497937
O    -0.6455687    1.2001858    1.2613506
C     0.2198307    2.0479810    2.1161197
C    -2.0270958    1.7435909    1.2644773
C    -0.6538252    3.2310226    2.5114890
H     0.5145409    1.4356315    2.9814364
H     1.1073061    2.3099500    1.5281911
C    -2.0683301    2.6361808    2.4919636
H    -2.1572857    2.3019596    0.3275316
H    -2.7090479    0.8865648    1.2816262
H    -0.5655108    4.0344649    1.7647023
H    -0.3668315    3.6331638    3.4933234
H    -2.8546719    3.3988282    2.4077041
H    -2.2596687    2.0418729    3.4001317
H    -5.0037546   -4.1495757   -3.1391467
H     4.8374655   -2.4350456    4.5394025
