# Supplementary material for: Octahedral Zirconium Salan Catalysts for Olefin Polymerization: Substituent and Solvent Effects on Structure and Dynamics
Source: Inorg Chem. 2023 Sep 19;62(39):16021–37. doi: 10.1021/acs.inorgchem.3c02153 (PMC10548417; doi:10.1021/acs.inorgchem.3c02153)
Supplement: Supplementary file 2 — ic3c02153_si_002.zip [file ic3c02153_si_002.zip › ONNO_ZrBn_oAnth_Bn+_THF_agostic_14.xyz]

116
BOpt - Xyz
Zr   -0.0203880   -0.0209406    0.0061313
O    -1.8022176   -0.9139119   -0.1730409
O     1.6978816    0.6201661    0.7976504
N     0.5101443   -2.1937536    0.9380109
N    -0.6436014    0.1859900    2.4230549
C     0.2427618    0.6444439   -2.1540430
C     0.5317224   -2.0494845    2.4287875
H     0.4873383   -3.0530256    2.8913225
H     1.4996993   -1.6058566    2.6962262
C     1.8731416   -2.6403458    0.5227504
H     2.1461843   -3.5693852    1.0552395
H     2.6034176   -1.8572043    0.7573491
H     1.8782904   -2.8314881   -0.5570635
C    -0.4309261   -3.2855190    0.4938984
H    -0.1048721   -4.2235523    0.9792067
H    -0.2434737   -3.3923218   -0.5866822
C    -1.9153533   -3.1105352    0.7099831
C    -2.5706254   -1.9415180    0.2608150
C    -3.9814869   -1.8468888    0.2701943
C    -4.7122441   -2.9433217    0.7653449
H    -5.8027356   -2.8854453    0.7630287
C    -4.0758081   -4.0896489    1.2445365
C    -2.6800831   -4.1709634    1.2108516
H    -2.1766292   -5.0774100    1.5575106
C    -0.6035683   -1.2007988    2.9821725
H    -1.5685800   -1.6716251    2.7533016
H    -0.5097041   -1.1559964    4.0835916
C    -2.0245594    0.7009890    2.6294812
H    -2.0692573    1.7472022    2.3053128
H    -2.3022958    0.6450263    3.6976110
H    -2.7312807    0.1080664    2.0382083
C     0.2577751    1.1184782    3.1810935
H    -0.0804114    1.1396724    4.2339556
H     0.0494824    2.1158492    2.7597107
C     1.7493032    0.8822322    3.1555948
C     2.4353125    0.7489340    1.9269110
C     3.8477147    0.7425102    1.8786009
C     4.5496079    0.8261910    3.0957959
H     5.6412284    0.8309445    3.0662810
C     3.8839876    0.9129221    4.3199049
C     2.4864400    0.9500048    4.3441769
H     1.9580606    1.0527706    5.2958174
H     0.8942764    1.5177119   -2.3010321
H     3.4136195    5.0524131   -0.4820197
C     3.9190437    4.1288930   -0.7747518
H     3.3920241    3.1042017    1.0307056
C     3.9033213    3.0420042    0.0686725
C     5.2889821    2.9362465   -2.3782535
C     4.5814981    1.8264733   -0.2715093
C     4.6105416    4.0753670   -2.0207851
C     5.3089224    1.7885297   -1.5218890
C     4.5903437    0.6932339    0.5819589
H     4.6126251    4.9478245   -2.6771262
H     6.5872712    0.6149529   -2.8052640
H     5.8391476    2.8892469   -3.3210413
C     5.3421924   -0.4575857    0.2320433
C     5.4122433   -1.6229591    1.0654614
C     6.0760633   -0.4793590   -1.0166462
H     7.3910573   -1.6397742   -2.3024502
C     6.0322881    0.6368926   -1.8634255
C     6.1526325   -2.7225877    0.6979279
H     4.8752184   -1.6240236    2.0153417
H     6.1957759   -3.5931439    1.3560947
C     6.8753031   -2.7370567   -0.5308993
H     7.4639111   -3.6155781   -0.8022820
C     6.8351115   -1.6440735   -1.3616432
H    -6.2975555    0.5644352    3.9337883
C    -6.2271159    0.7881825    2.8670667
H    -5.0259215   -0.9311603    2.4525866
C    -5.5140707   -0.0475019    2.0389080
C    -6.8137382    2.2235944    1.0061406
C    -5.4121721    0.2050041    0.6301282
C    -6.8867085    1.9403779    2.3478450
C    -6.0849279    1.3777851    0.1090120
C    -4.6859738   -0.6364086   -0.2531265
H    -7.4529129    2.5886801    3.0193587
H    -6.5252508    2.5484832   -1.6495956
H    -7.3209997    3.0995448    0.5944042
C    -4.6551116   -0.3529245   -1.6434998
C    -4.0052247   -1.2104999   -2.5899403
C    -5.3242057    0.8260318   -2.1509688
H    -5.7896758    1.9995872   -3.9223578
C    -6.0140759    1.6627946   -1.2618736
C    -3.9917509   -0.9122971   -3.9328402
H    -3.5383474   -2.1285475   -2.2297823
H    -3.5031802   -1.5902306   -4.6361742
C    -4.6274999    0.2658279   -4.4241655
H    -4.6082103    0.4846356   -5.4935805
C    -5.2793350    1.1058367   -3.5550040
H    -0.7199918    0.7715754   -2.6715738
C     0.9094016   -0.6321746   -2.4860169
C     2.3247372   -0.7634670   -2.4588252
C     0.1531374   -1.7914715   -2.8097740
C     2.9446625   -1.9608916   -2.8153921
H     2.9347975    0.1049680   -2.2009564
C     0.7815030   -2.9909367   -3.1617231
H    -0.9363501   -1.7151996   -2.8503993
C     2.1784561   -3.0788749   -3.1768977
H     4.0346331   -2.0216927   -2.8150181
H     0.1757408   -3.8543357   -3.4473540
H     2.6680887   -4.0094598   -3.4707637
O    -0.9328484    2.0937646    0.1182216
C    -2.2299113    2.3659074   -0.5467339
C    -0.0830815    3.3021667    0.0391991
C    -1.9794601    3.6114489   -1.3793253
H    -2.5010937    1.4668611   -1.1119422
H    -2.9723213    2.5347944    0.2477368
C    -0.9974536    4.3960763   -0.4991842
H     0.3043686    3.4955618    1.0481006
H     0.7545617    3.0739260   -0.6344091
H    -2.9108901    4.1588164   -1.5794413
H    -1.5154544    3.3472129   -2.3422224
H    -1.5319229    4.8964057    0.3238903
H    -0.4306515    5.1567587   -1.0539761
H    -4.6651767   -4.9244541    1.6268865
H     4.4514465    0.9728836    5.2498613
