# Supplementary material for: Octahedral Zirconium Salan Catalysts for Olefin Polymerization: Substituent and Solvent Effects on Structure and Dynamics
Source: Inorg Chem. 2023 Sep 19;62(39):16021–37. doi: 10.1021/acs.inorgchem.3c02153 (PMC10548417; doi:10.1021/acs.inorgchem.3c02153)
Supplement: Supplementary file 2 — ic3c02153_si_002.zip [file ic3c02153_si_002.zip › ONNO_ZrBn_oAnth_Bn+_THF_agostic_15.xyz]

116
BOpt - Xyz
Zr    0.1029418    0.5492625   -0.2586115
O    -1.8500784    0.9007997    0.0506151
O     1.9136549    0.1425979   -1.0115702
N    -0.2423594    2.6436353   -1.4901382
N    -0.4312182   -0.0819991   -2.6467022
C     0.6499453    0.2113153    1.9339950
C    -0.8645235    2.3936932   -2.8407994
H    -1.6935448    3.1021439   -2.9969339
H    -0.1080780    2.6215622   -3.6037578
C     1.0240685    3.4075102   -1.6960219
H     1.4225427    3.7075288   -0.7202863
H     0.8324672    4.3101986   -2.3031102
H     1.7629856    2.7707576   -2.2003188
C    -1.1506293    3.5207898   -0.6535500
H    -1.1249750    4.5394229   -1.0804207
H    -0.6884611    3.5685080    0.3465991
C    -2.5849500    3.0676403   -0.5577339
C    -2.8852434    1.7462061   -0.1567460
C    -4.2238205    1.3265970    0.0094394
C    -5.2470025    2.2600292   -0.2304866
H    -6.2831216    1.9423917   -0.0960122
C    -4.9630936    3.5678299   -0.6318753
C    -3.6333967    3.9651022   -0.7975530
H    -3.4023325    4.9881738   -1.1063492
C    -1.4045736    0.9798789   -3.0354566
H    -2.3117053    0.8222326   -2.4380550
H    -1.6835866    0.8635388   -4.1014846
C    -1.0880166   -1.3950013   -2.8608542
H    -1.4164358   -1.4878028   -3.9125765
H    -1.9629970   -1.4812461   -2.2047354
H    -0.3760446   -2.1986086   -2.6386279
C     0.7646726    0.0082982   -3.5521848
H     1.0737734    1.0631696   -3.5631513
H     0.4422952   -0.2460049   -4.5789935
C     1.9736357   -0.8116490   -3.1809357
C     2.5826973   -0.6012985   -1.9243028
C     3.8389381   -1.1712564   -1.6161532
C     4.4452001   -1.9870810   -2.5888951
H     5.4212933   -2.4237765   -2.3670024
C     3.8328465   -2.2386777   -3.8193396
C     2.6024747   -1.6434340   -4.1150598
H     2.1350995   -1.8051933   -5.0901213
H     1.6135943   -0.3162989    1.9845626
H     4.0659575   -5.2870127    1.1480658
C     4.3941200   -4.2668087    1.3602994
H     3.7646256   -3.5276213   -0.5455187
C     4.2239508   -3.2829627    0.4134119
C     5.4379641   -2.6990809    2.8827852
C     4.6628043   -1.9371690    0.6473175
C     5.0067833   -3.9746324    2.6140364
C     5.2876580   -1.6479386    1.9219124
C     4.5063839   -0.8990232   -0.3073217
H     5.1357676   -4.7686166    3.3520674
H     6.2027430   -0.1350506    3.1581701
H     5.9134860   -2.4625625    3.8375936
C     5.0007077    0.4020458   -0.0319250
C     4.9443908    1.4658016   -0.9908921
C     5.6181588    0.6796704    1.2469769
H     6.5703765    2.1916138    2.4862961
C     5.7362737   -0.3482919    2.1926853
C     5.4404945    2.7160736   -0.7014220
H     4.5242445    1.2607766   -1.9768904
H     5.4061911    3.5033937   -1.4580949
C     6.0234187    2.9920932    0.5707827
H     6.4161595    3.9888483    0.7820122
C     6.1097411    1.9977918    1.5147147
H    -5.5754252   -1.3912799   -3.8902738
C    -5.4863071   -1.6560815   -2.8343412
H    -4.8627399    0.3082639   -2.2497547
C    -5.0830513   -0.7090631   -1.9213027
C    -5.7187868   -3.3213780   -1.0872422
C    -4.9726400   -1.0203689   -0.5256477
C    -5.8065648   -2.9810108   -2.4152298
C    -5.3047494   -2.3658327   -0.1041191
C    -4.5571890   -0.0674479    0.4372188
H    -6.1312168   -3.7175885   -3.1527814
H    -5.4761290   -3.7181680    1.5700043
H    -5.9728453   -4.3308330   -0.7547140
C    -4.4879845   -0.4186591    1.8077141
C    -4.1064470    0.5200982    2.8212345
C    -4.8219922   -1.7657515    2.2200320
H    -5.0060730   -3.1255956    3.9084153
C    -5.2170591   -2.7035837    1.2545143
C    -4.0465544    0.1523547    4.1454393
H    -3.8797236    1.5457053    2.5250638
H    -3.7652043    0.8872062    4.9029183
C    -4.3656639   -1.1786691    4.5467623
H    -4.3179008   -1.4499953    5.6031779
C    -4.7455411   -2.1074892    3.6088464
H    -0.1098127   -0.2556318    2.5739621
C     0.7696384    1.6628520    2.1130478
C    -0.2452877    2.4311630    2.7538423
C     1.8770981    2.3685071    1.5701736
C    -0.1154157    3.8061755    2.9124011
H    -1.1130927    1.9115908    3.1663567
C     1.9985679    3.7587863    1.7353420
H     2.6936933    1.8096832    1.1036074
C     1.0122779    4.4807131    2.4071934
H    -0.8889485    4.3646559    3.4444925
H     2.8890036    4.2646624    1.3551074
H     1.1179201    5.5575519    2.5523413
O    -0.3281922   -1.6821682   -0.0379898
C     0.7554599   -2.6840687    0.0212165
C    -1.4940894   -2.1743028    0.7344743
C     0.0930371   -3.9407897    0.5654443
H     1.1619786   -2.7822697   -0.9934268
H     1.5340618   -2.2961129    0.6927510
C    -0.9650006   -3.3662493    1.5156031
H    -1.8578185   -1.3402873    1.3433996
H    -2.2657371   -2.4574328    0.0038661
H     0.8223958   -4.5905238    1.0685710
H    -0.3835760   -4.5140147   -0.2458564
H    -0.5000620   -3.0368983    2.4580893
H    -1.7668982   -4.0783608    1.7541494
H    -5.7745351    4.2742859   -0.8131121
H     4.3236597   -2.8786617   -4.5541715
