# Supplementary material for: Octahedral Zirconium Salan Catalysts for Olefin Polymerization: Substituent and Solvent Effects on Structure and Dynamics
Source: Inorg Chem. 2023 Sep 19;62(39):16021–37. doi: 10.1021/acs.inorgchem.3c02153 (PMC10548417; doi:10.1021/acs.inorgchem.3c02153)
Supplement: Supplementary file 2 — ic3c02153_si_002.zip [file ic3c02153_si_002.zip › ONNO_ZrBn_oAnth_Bn+_THF_agostic_2.xyz]

116
BOpt - Xyz
Zr    0.0417404   -0.0959916   -0.1120689
O    -1.7664170    0.7142874   -0.4053755
O     1.8099932   -1.0060097   -0.2948502
N     0.3749335    1.2096324   -2.1366448
N    -0.2891681   -1.7112332   -2.0151431
C     0.2893286    0.5307469    2.0661937
C    -0.2203950    0.4366847   -3.2691938
H    -1.3131957    0.5299935   -3.1991178
H     0.0851645    0.8952418   -4.2278018
C     1.8102172    1.4790053   -2.4326820
H     2.3765781    0.5408050   -2.4567374
H     2.2247406    2.1161688   -1.6441264
H     1.9037113    1.9931020   -3.4063941
C    -0.3169566    2.5458319   -2.0186384
H    -0.0110839    3.1665120   -2.8801605
H     0.0935605    3.0183916   -1.1112236
C    -1.8265388    2.5040342   -1.9664010
C    -2.5038111    1.5983926   -1.1178658
C    -3.9137298    1.6116356   -1.0206038
C    -4.6258127    2.5506722   -1.7855403
H    -5.7147778    2.5696328   -1.7065954
C    -3.9690118    3.4467980   -2.6325350
C    -2.5751797    3.4149034   -2.7232534
H    -2.0551808    4.1126446   -3.3850219
C     0.2021077   -1.0208463   -3.2418121
H    -0.1810273   -1.5337178   -4.1438955
H     1.2974992   -1.1123550   -3.2590377
C    -1.7186226   -2.0734606   -2.1867350
H    -1.8515504   -2.7137279   -3.0781358
H    -2.3325892   -1.1713269   -2.2903130
H    -2.0576888   -2.6231020   -1.3008061
C     0.4753417   -2.9891648   -1.8199282
H     0.2063076   -3.6869059   -2.6344894
H     0.0909468   -3.4232474   -0.8834992
C     1.9807282   -2.8607832   -1.7689422
C     2.5984529   -1.8862287   -0.9532733
C     4.0043399   -1.8293509   -0.8208610
C     4.7762561   -2.7601775   -1.5361755
H     5.8628021   -2.7273101   -1.4324106
C     4.1800952   -3.7174369   -2.3614898
C     2.7879252   -3.7631392   -2.4745950
H     2.3163299   -4.5161087   -3.1117517
H     1.1007346   -0.0479320    2.5323488
H     3.5274172   -3.2302960    3.8820517
C     3.9736867   -2.3321836    3.4486239
H     3.5860087   -2.9412512    1.4306290
C     4.0000894   -2.1698209    2.0826561
C     5.1449578   -0.2352762    3.7771121
C     4.6021501   -1.0153097    1.4836808
C     4.5446517   -1.3494458    4.3103313
C     5.2027761   -0.0334817    2.3605975
C     4.6454735   -0.8228964    0.0800037
H     4.5153308   -1.4957668    5.3918154
H     6.2887218    1.8284790    2.4720838
H     5.5999048    0.5159341    4.4270006
C     5.3041251    0.3065533   -0.4669495
C     5.3993626    0.5380327   -1.8790611
C     5.9080228    1.2797885    0.4197390
H     7.0243972    3.1426285    0.5384281
C     5.8347963    1.0890647    1.8068545
C     6.0423913    1.6464701   -2.3794775
H     4.9651242   -0.1948518   -2.5612962
H     6.1118582    1.7938611   -3.4595077
C     6.6334296    2.6033311   -1.5025233
H     7.1456048    3.4734594   -1.9179176
C     6.5665877    2.4209323   -0.1425210
H    -5.8126239   -2.1393991   -3.6234834
C    -5.8354683   -1.9333753   -2.5510712
H    -4.7292325   -0.1083459   -2.7362863
C    -5.2271100   -0.8026576   -2.0570382
C    -6.5675020   -2.5771894   -0.3309513
C    -5.2555302   -0.4939443   -0.6568659
C    -6.5122081   -2.8361654   -1.6787921
C    -5.9518294   -1.4090864    0.2238132
C    -4.6379545    0.6626838   -0.1183731
H    -6.9941169   -3.7255397   -2.0895541
H    -6.5479142   -1.8208376    2.2573869
H    -7.0943338   -3.2560795    0.3441037
C    -4.7325730    0.9436013    1.2676220
C    -4.1748475    2.1287936    1.8486523
C    -5.4324484    0.0241442    2.1396525
H    -6.0559183   -0.3776061    4.1850721
C    -6.0154758   -1.1305487    1.5970605
C    -4.2866754    2.3818031    3.1961299
H    -3.6751557    2.8447529    1.1939874
H    -3.8675365    3.2992125    3.6152949
C    -4.9625072    1.4653487    4.0553094
H    -5.0455833    1.6857562    5.1213773
C    -5.5209130    0.3218346    3.5379910
H    -0.6185616    0.5423284    2.6827946
C     0.7120116    1.8658114    1.6157012
C     2.0025835    2.0696520    1.0582200
C    -0.1697583    2.9839283    1.6474315
C     2.4116804    3.3421800    0.6267932
H     2.7175422    1.2426074    1.0472953
C     0.2449544    4.2414921    1.2227066
H    -1.1715295    2.8482464    2.0604446
C     1.5426196    4.4306007    0.7122583
H     3.4268733    3.4760454    0.2459358
H    -0.4390827    5.0899838    1.2965582
H     1.8684168    5.4233879    0.3957194
O    -0.9033544   -1.9262168    0.9196005
C    -0.1405914   -2.8078499    1.8107728
C    -2.2954225   -2.0008200    1.3906101
C    -0.7716968   -2.6316329    3.1945230
H    -0.2613986   -3.8353230    1.4284456
H     0.9108776   -2.5057605    1.7382443
C    -2.1978497   -2.0872344    2.9147376
H    -2.8085065   -1.1139115    1.0029503
H    -2.7336956   -2.9116791    0.9513446
H    -0.1935616   -1.9171976    3.7957631
H    -0.7885404   -3.5894819    3.7331440
H    -2.3355301   -1.0967051    3.3684516
H    -2.9817065   -2.7469090    3.3116748
H    -4.5412351    4.1661669   -3.2203022
H     4.7983185   -4.4297520   -2.9099758
