# Supplementary material for: Octahedral Zirconium Salan Catalysts for Olefin Polymerization: Substituent and Solvent Effects on Structure and Dynamics
Source: Inorg Chem. 2023 Sep 19;62(39):16021–37. doi: 10.1021/acs.inorgchem.3c02153 (PMC10548417; doi:10.1021/acs.inorgchem.3c02153)
Supplement: Supplementary file 2 — ic3c02153_si_002.zip [file ic3c02153_si_002.zip › ONNO_ZrBn_oAnth_Bn+_THF_agostic_20.xyz]

116
BOpt - Xyz
Zr    0.0600498   -0.1366483   -0.0676332
O    -1.7489799    0.6606445   -0.3485283
O     1.7177710   -1.2124937   -0.3487950
N     0.5087250    1.0937760   -2.1007595
N    -0.6045396   -1.6207650   -1.9750514
C     1.0157608    1.5141196    1.1242422
C     0.4019368    0.2243471   -3.3159040
H     0.2504497    0.8543638   -4.2112215
H     1.3670251   -0.2878772   -3.4294046
C     1.9024976    1.6341095   -2.0765752
H     1.9927747    2.3737291   -1.2730191
H     2.1330994    2.1200931   -3.0415576
H     2.6091675    0.8141184   -1.9032353
C    -0.3978726    2.3004033   -2.1790677
H    -0.0869115    2.8942651   -3.0572267
H    -0.1634065    2.8925230   -1.2785647
C    -1.8887905    2.0736705   -2.2426841
C    -2.5350628    1.3089740   -1.2445695
C    -3.9440246    1.2104450   -1.1941879
C    -4.6855881    1.8985233   -2.1740248
H    -5.7755145    1.8440308   -2.1342819
C    -4.0607811    2.6427684   -3.1756421
C    -2.6648991    2.7271081   -3.2068228
H    -2.1699186    3.3246313   -3.9767550
C    -0.7153768   -0.8011881   -3.2161227
H    -1.6909260   -0.2985530   -3.1908885
H    -0.6971573   -1.4536201   -4.1090540
C    -1.9469880   -2.1864294   -1.6639711
H    -1.8854574   -2.7789164   -0.7394443
H    -2.2926901   -2.8471720   -2.4790374
H    -2.6693348   -1.3755355   -1.5236076
C     0.3070423   -2.8061612   -2.1530470
H    -0.0527134   -3.3869967   -3.0221387
H     0.1380734   -3.4306737   -1.2587113
C     1.7912491   -2.5719570   -2.2850690
C     2.4684330   -1.8561004   -1.2751368
C     3.8795826   -1.7973326   -1.2345545
C     4.5905471   -2.4427380   -2.2626403
H     5.6819425   -2.4138049   -2.2397266
C     3.9322687   -3.1201807   -3.2925738
C     2.5353077   -3.1924134   -3.2959336
H     2.0172672   -3.7531630   -4.0785613
H     2.0201437    1.1050961    1.3444288
H     3.5109149   -4.4601871    2.8963565
C     3.9467707   -3.4731951    2.7228516
H     3.5202172   -3.5021155    0.6241775
C     3.9493727   -2.9386589    1.4547682
C     5.1275914   -1.5456494    3.5969513
C     4.5472947   -1.6643780    1.1854214
C     4.5321268   -2.7644959    3.8135320
C     5.1691890   -0.9649779    2.2885610
C     4.5792303   -1.0974586   -0.1144235
H     4.5234036   -3.2044000    4.8129189
H     6.2808696    0.7851713    2.8887609
H     5.5983049   -1.0026843    4.4200509
C     5.2715156    0.1184458   -0.3457025
C     5.3859750    0.7139394   -1.6454929
C     5.8939373    0.8074448    0.7663256
H     7.0475777    2.5459098    1.3777744
C     5.8141129    0.2572312    2.0528635
C     6.0614547    1.8974210   -1.8337375
H     4.9408645    0.2028467   -2.5005748
H     6.1439264    2.3221429   -2.8365836
C     6.6658448    2.5746252   -0.7343918
H     7.2002126    3.5114459   -0.9035668
C     6.5816134    2.0409461    0.5282290
H    -6.2084574   -2.7288949   -3.1727977
C    -6.1511280   -2.3868950   -2.1371259
H    -4.9509747   -0.6873105   -2.6283727
C    -5.4461741   -1.2454840   -1.8324836
C    -6.7587290   -2.6999111    0.1864360
C    -5.3603541   -0.7570686   -0.4859365
C    -6.8182929   -3.1264171   -1.1173305
C    -6.0376183   -1.5160441    0.5460725
C    -4.6433498    0.4181457   -0.1361341
H    -7.3780617   -4.0262948   -1.3792429
H    -6.4930583   -1.6551971    2.6507789
H    -7.2696376   -3.2548557    0.9769805
C    -4.6211103    0.8627226    1.2108393
C    -3.9698383    2.0756390    1.6086639
C    -5.2924340    0.0903540    2.2345870
H    -5.7641924   -0.0481286    4.3539008
C    -5.9784298   -1.0790051    1.8767492
C    -3.9518602    2.4794720    2.9241920
H    -3.5020045    2.6938547    0.8412464
H    -3.4585314    3.4141135    3.1996700
C    -4.5908849    1.7004931    3.9338332
H    -4.5721511    2.0400043    4.9713663
C    -5.2483374    0.5431884    3.5931472
H     0.3414719    1.1603060    1.9535268
C     1.0293121    3.0023508    1.1033530
C    -0.1577779    3.7524091    1.2490728
C     2.2326042    3.7122264    0.9059670
C    -0.1433683    5.1479203    1.1882564
H    -1.1016513    3.2279639    1.4212822
C     2.2440504    5.1090853    0.8355173
H     3.1731646    3.1604681    0.8202175
C     1.0573945    5.8357692    0.9743776
H    -1.0759849    5.7038199    1.3115416
H     3.1912360    5.6319383    0.6837055
H     1.0680544    6.9263654    0.9274718
O    -0.6212569   -1.4106386    1.6408809
C     0.2781941   -2.2904615    2.4372730
C    -1.9146567   -1.2357701    2.3617608
C    -0.6223387   -2.8741364    3.5149743
H     0.7108358   -3.0187676    1.7420818
H     1.0767682   -1.6540549    2.8454070
C    -1.6276426   -1.7416549    3.7650870
H    -2.1847976   -0.1756624    2.2903838
H    -2.6600998   -1.8440927    1.8299668
H    -0.0482959   -3.1472836    4.4111497
H    -1.1367924   -3.7752032    3.1449807
H    -1.1746813   -0.9461490    4.3774400
H    -2.5455394   -2.0812116    4.2639640
H    -4.6591856    3.1661362   -3.9229172
H     4.5077885   -3.6105895   -4.0792112
