# Supplementary material for: Octahedral Zirconium Salan Catalysts for Olefin Polymerization: Substituent and Solvent Effects on Structure and Dynamics
Source: Inorg Chem. 2023 Sep 19;62(39):16021–37. doi: 10.1021/acs.inorgchem.3c02153 (PMC10548417; doi:10.1021/acs.inorgchem.3c02153)
Supplement: Supplementary file 2 — ic3c02153_si_002.zip [file ic3c02153_si_002.zip › ONNO_ZrBn_oAnth_Bn+_THF_agostic_21.xyz]

116
BOpt - Xyz
Zr    0.0830423   -0.0677071   -0.2275277
O    -1.7834497    0.6305579   -0.3823131
O     1.7838794   -1.1023717   -0.3890392
N     0.2779382    1.2969174   -2.2227867
N    -0.2873224   -1.5495855   -2.2045442
C     1.0577301    1.5722828    0.9654628
C    -0.1454465    0.5689929   -3.4567223
H    -1.2386232    0.6557369   -3.5322492
H     0.2836072    1.0606506   -4.3481396
C     1.6997161    1.7257168   -2.3629087
H     2.3565122    0.8487694   -2.4217774
H     1.9821160    2.3224084   -1.4875205
H     1.8215171    2.3378337   -3.2746873
C    -0.5579666    2.5454506   -2.0640603
H    -0.3169610    3.2259483   -2.9001850
H    -0.2138871    3.0258753   -1.1347085
C    -2.0518812    2.3282641   -2.0219673
C    -2.6226799    1.3959364   -1.1244262
C    -4.0247377    1.2603723   -1.0095451
C    -4.8387771    2.0768477   -1.8142110
H    -5.9229259    1.9843344   -1.7216605
C    -4.2887956    2.9937636   -2.7126084
C    -2.9000984    3.1129327   -2.8143079
H    -2.4631718    3.8353216   -3.5086557
C     0.2770469   -0.8884018   -3.4109236
H    -0.0544434   -1.4071398   -4.3302896
H     1.3715587   -0.9826111   -3.3568342
C    -1.7422640   -1.7999264   -2.3798625
H    -2.1427567   -2.2727628   -1.4725481
H    -1.9172596   -2.4728085   -3.2390235
H    -2.2782424   -0.8578672   -2.5379879
C     0.3591862   -2.8926773   -1.9854127
H     0.0246572   -3.5750613   -2.7877609
H    -0.0681576   -3.2763917   -1.0417477
C     1.8658213   -2.9015904   -1.9224913
C     2.5316898   -2.0083146   -1.0575316
C     3.9347071   -2.0442190   -0.9027039
C     4.6541356   -2.9961992   -1.6434216
H     5.7393396   -3.0366047   -1.5289788
C     4.0087186   -3.8809299   -2.5137436
C     2.6186685   -3.8303296   -2.6526231
H     2.1099143   -4.5238016   -3.3274894
H     2.1146874    1.2600369    1.0401551
H     3.7914391   -3.8003481    3.7057109
C     4.1744907   -2.8543686    3.3152822
H     3.7010265   -3.3383941    1.2810944
C     4.1208949   -2.5974469    1.9644190
C     5.2691745   -0.7311422    3.7317846
C     4.6445300   -1.3798338    1.4191253
C     4.7482417   -1.9070596    4.2142811
C     5.2451839   -0.4310941    2.3318668
C     4.6108329   -1.0930571    0.0328452
H     4.7846824   -2.1285914    5.2827839
H     6.2482562    1.4709404    2.5194882
H     5.7241242   -0.0054030    4.4100801
C     5.2002708    0.0931157   -0.4674279
C     5.2337790    0.4074051   -1.8659375
C     5.8006375    1.0353773    0.4535668
H     6.8402169    2.9362376    0.6429395
C     5.7977449    0.7546510    1.8272114
C     5.8137729    1.5684561   -2.3224099
H     4.8085278   -0.3066408   -2.5738530
H     5.8416296    1.7787291   -3.3939549
C     6.3950950    2.4987166   -1.4109937
H     6.8542636    3.4131502   -1.7916986
C     6.3875725    2.2354220   -0.0626958
H    -5.8779866   -2.6577088   -3.4024300
C    -5.8484603   -2.4230309   -2.3361120
H    -4.8492740   -0.5534294   -2.6349474
C    -5.2699581   -1.2504842   -1.9084186
C    -6.4130112   -3.0397992   -0.0609576
C    -5.2303356   -0.9031498   -0.5174268
C    -6.4256658   -3.3333221   -1.4024883
C    -5.8252535   -1.8278859    0.4258492
C    -4.6409445    0.2969268   -0.0453324
H    -6.8847612   -4.2567233   -1.7608334
H    -6.2766864   -2.2155424    2.5007574
H    -6.8623195   -3.7249187    0.6620607
C    -4.6661191    0.6078097    1.3370711
C    -4.1255650    1.8290997    1.8577440
C    -5.2631909   -0.3224108    2.2718820
H    -5.7332083   -0.7053438    4.3615857
C    -5.8207829   -1.5171650    1.7933476
C    -4.1519937    2.1030711    3.2061242
H    -3.7058732    2.5550598    1.1595594
H    -3.7435282    3.0451177    3.5782749
C    -4.7269973    1.1767604    4.1259274
H    -4.7467883    1.4151285    5.1912360
C    -5.2715531    0.0014591    3.6674311
H     0.5279935    1.0867030    1.8335950
C     0.9141463    3.0500361    1.0592463
C     1.9923585    3.8996831    0.7326143
C    -0.3044684    3.6539447    1.4381899
C     1.8507567    5.2907508    0.7605752
H     2.9599572    3.4615987    0.4706924
C    -0.4414007    5.0433599    1.4758791
H    -1.1523934    3.0201211    1.7128519
C     0.6334521    5.8715749    1.1299985
H     2.7035017    5.9241724    0.5051600
H    -1.3937087    5.4844546    1.7799234
H     0.5255571    6.9574613    1.1600344
O    -0.5673472   -1.4335912    1.4271868
C     0.3521339   -2.3351518    2.1726753
C    -1.8665517   -1.3394062    2.1520154
C    -0.5319683   -3.0034534    3.2143381
H     0.8004237   -3.0149686    1.4387564
H     1.1368333   -1.7057534    2.6160336
C    -1.5677871   -1.9151614    3.5254024
H    -2.1671709   -0.2861981    2.1392182
H    -2.5930199   -1.9381281    1.5842023
H     0.0498687   -3.3109679    4.0943195
H    -1.0217238   -3.8960758    2.7936859
H    -1.1371981   -1.1432614    4.1826269
H    -2.4769743   -2.3061302    4.0019523
H    -4.9398704    3.6173765   -3.3271345
H     4.5890299   -4.6104037   -3.0808450
