# Supplementary material for: Octahedral Zirconium Salan Catalysts for Olefin Polymerization: Substituent and Solvent Effects on Structure and Dynamics
Source: Inorg Chem. 2023 Sep 19;62(39):16021–37. doi: 10.1021/acs.inorgchem.3c02153 (PMC10548417; doi:10.1021/acs.inorgchem.3c02153)
Supplement: Supplementary file 2 — ic3c02153_si_002.zip [file ic3c02153_si_002.zip › ONNO_ZrBn_oAnth_Bn+_THF_agostic_6.xyz]

116
BOpt - Xyz
Zr    0.1195561   -0.2164733   -0.1733254
O    -1.7064692   -0.6826025   -0.8608773
O     1.8630907   -0.3348791    0.8015649
N     0.6041873   -2.4293031   -1.1511043
N    -0.3884640   -1.9475653    1.5813267
C     1.0161500    0.4749862   -2.1528815
C     0.6362286   -3.4868651   -0.0929934
H     0.5299657   -4.4833842   -0.5605226
H     1.6290755   -3.4442375    0.3742867
C     1.9445833   -2.4714997   -1.8096476
H     1.9338402   -1.8526786   -2.7126965
H     2.1899345   -3.5110843   -2.0926749
H     2.7056283   -2.0910607   -1.1187641
C    -0.3905538   -2.7600982   -2.2350476
H    -0.0929271   -3.7274418   -2.6794795
H    -0.2395521   -1.9854413   -3.0030843
C    -1.8588187   -2.8147361   -1.8874967
C    -2.4917565   -1.6987108   -1.2919594
C    -3.8980312   -1.6564489   -1.1469875
C    -4.6418954   -2.7725024   -1.5744170
H    -5.7289733   -2.7408777   -1.4748650
C    -4.0242162   -3.8960152   -2.1260194
C    -2.6352755   -3.9084105   -2.2883111
H    -2.1464907   -4.7696247   -2.7516094
C    -0.4383007   -3.3028259    0.9610296
H    -1.4330424   -3.4216606    0.5126602
H    -0.3272332   -4.0805225    1.7397610
C    -1.7284235   -1.6838271    2.1737759
H    -1.9991415   -2.4807359    2.8897755
H    -2.4807041   -1.6388242    1.3790423
H    -1.7068848   -0.7261278    2.7084619
C     0.5798487   -1.8977459    2.7324931
H     0.2817494   -2.6729267    3.4624773
H     0.3993508   -0.9216889    3.2134495
C     2.0551961   -2.0251603    2.4486178
C     2.6686127   -1.1347962    1.5395000
C     4.0748849   -1.0903982    1.4008711
C     4.8394876   -1.9880593    2.1690655
H     5.9270988   -1.9550413    2.0762103
C     4.2421187   -2.9000589    3.0421508
C     2.8512023   -2.9097854    3.1859326
H     2.3774720   -3.5970429    3.8920958
H     0.5071979    0.1467641   -3.0699763
H     3.7941220    3.4310840    3.3482940
C     4.2108353    3.0913063    2.3971388
H     3.7392957    1.0354035    2.7664441
C     4.1769354    1.7549057    2.0723943
C     5.3720532    3.6192680    0.3357905
C     4.7434635    1.2715244    0.8479160
C     4.8080213    4.0405666    1.5156095
C     5.3706441    2.2347881   -0.0314580
C     4.7382172   -0.1024264    0.4959997
H     4.8316766    5.0967269    1.7921457
H     6.4454178    2.5247007   -1.8806809
H     5.8489911    4.3339034   -0.3392665
C     5.3893696   -0.5382122   -0.6865487
C     5.4658469   -1.9186033   -1.0688532
C     6.0109053    0.4358619   -1.5602435
H     7.1200026    0.7385334   -3.4052386
C     5.9755607    1.7940825   -1.2168216
C     6.1030049   -2.3069845   -2.2246094
H     5.0232549   -2.6716724   -0.4150294
H     6.1571794   -3.3663352   -2.4851217
C     6.7043101   -1.3425740   -3.0850982
H     7.2063920   -1.6697284   -3.9975616
C     6.6567355   -0.0098686   -2.7579578
H    -5.8364177   -2.5959032    3.3243791
C    -5.8353592   -1.6821378    2.7260821
H    -4.7499409   -2.5789800    1.1157648
C    -5.2247499   -1.6720555    1.4933242
C    -6.5051341    0.6328419    2.4749577
C    -5.2194594   -0.4958672    0.6716421
C    -6.4816224   -0.5148738    3.2287340
C    -5.8878605    0.6837720    1.1833771
C    -4.5972275   -0.4512139   -0.6028567
H    -6.9651638   -0.5429216    4.2071273
H    -6.4409530    2.7326001    0.7900621
H    -7.0092910    1.5295793    2.8435910
C    -4.6842548    0.7210543   -1.3973915
C    -4.1626428    0.7855707   -2.7306638
C    -5.3590100    1.8916635   -0.8784058
H    -5.9664868    3.9393215   -1.2909757
C    -5.9286178    1.8475715    0.4024407
C    -4.2869779    1.9250809   -3.4915094
H    -3.6850471   -0.1011460   -3.1504368
H    -3.9012429    1.9417965   -4.5131983
C    -4.9319104    3.0843177   -2.9671542
H    -5.0261229    3.9777775   -3.5877851
C    -5.4518405    3.0643048   -1.6955578
H     2.1035167    0.3364898   -2.2164571
C     0.6413815    1.8444832   -1.7455102
C    -0.6441776    2.3762375   -2.0365590
C     1.5242643    2.6503681   -0.9758144
C    -0.9962891    3.6700248   -1.6446300
H    -1.3478073    1.7812794   -2.6231739
C     1.1658735    3.9448486   -0.5910483
H     2.5196443    2.2704549   -0.7355095
C    -0.0909476    4.4636926   -0.9280488
H    -1.9780000    4.0639318   -1.9172993
H     1.8855473    4.5573551   -0.0431927
H    -0.3581230    5.4846488   -0.6466215
O    -0.7279853    1.2827365    1.3154715
C     0.0583146    2.0211813    2.3265706
C    -2.1071111    1.8340757    1.2551467
C    -0.9881361    2.7333863    3.1683715
H     0.6645969    1.2833778    2.8659929
H     0.7189740    2.7133058    1.7861006
C    -2.0657962    3.0778971    2.1311257
H    -2.3326929    2.0232437    0.1999070
H    -2.7801406    1.0584588    1.6450363
H    -0.5717396    3.6197975    3.6671934
H    -1.3908301    2.0595282    3.9419506
H    -1.7616522    3.9537184    1.5383227
H    -3.0467759    3.2823825    2.5817853
H    -4.6232345   -4.7491165   -2.4481093
H     4.8593739   -3.5863923    3.6238631
