# Supplementary material for: Octahedral Zirconium Salan Catalysts for Olefin Polymerization: Substituent and Solvent Effects on Structure and Dynamics
Source: Inorg Chem. 2023 Sep 19;62(39):16021–37. doi: 10.1021/acs.inorgchem.3c02153 (PMC10548417; doi:10.1021/acs.inorgchem.3c02153)
Supplement: Supplementary file 2 — ic3c02153_si_002.zip [file ic3c02153_si_002.zip › ONNO_ZrBn_oAnth_Bn+_THF_agostic_7.xyz]

116
BOpt - Xyz
Zr    0.0560432   -0.8862767   -0.4381529
O    -1.9319133   -0.8020776   -0.7706258
O     1.8642728   -1.0700117    0.4138855
N    -0.4710630   -3.2336090   -1.0652640
N    -0.4443995   -2.1689581    1.6256223
C     0.9050726   -0.8514112   -2.5519465
C    -0.9773295   -4.0521860    0.0890987
H    -1.8032687   -4.7013299   -0.2447265
H    -0.1656875   -4.7165104    0.4153787
C     0.7257583   -3.9189715   -1.6369464
H     1.0167396   -3.4242731   -2.5703585
H     0.4972261   -4.9792287   -1.8471504
H     1.5630877   -3.8564537   -0.9280385
C    -1.5182816   -3.2122104   -2.1546537
H    -1.5977478   -4.2350746   -2.5653451
H    -1.1165243   -2.5656837   -2.9477264
C    -2.8897466   -2.7421733   -1.7444529
C    -3.0495938   -1.4906507   -1.1046052
C    -4.3418940   -0.9970824   -0.8140859
C    -5.4532148   -1.7829014   -1.1682349
H    -6.4512505   -1.3975560   -0.9490995
C    -5.3042348   -3.0265043   -1.7850026
C    -4.0209319   -3.5006387   -2.0696616
H    -3.8916564   -4.4667652   -2.5649883
C    -1.4593911   -3.1903501    1.2466243
H    -2.3795081   -2.6570100    0.9765562
H    -1.6868236   -3.8398729    2.1140058
C    -1.0379392   -1.2796319    2.6576267
H    -0.2806596   -0.5616628    2.9963249
H    -1.3766505   -1.8741817    3.5255768
H    -1.8999730   -0.7487180    2.2334692
C     0.7388853   -2.8762307    2.2210804
H     1.0604609   -3.6266600    1.4835942
H     0.3947699   -3.4252701    3.1172145
C     1.9396805   -2.0380349    2.5735089
C     2.5427564   -1.2466006    1.5716263
C     3.8157232   -0.6652439    1.7765073
C     4.4247627   -0.8445097    3.0327718
H     5.4121142   -0.4077985    3.1973210
C     3.8075129   -1.5722721    4.0524140
C     2.5714251   -2.1801127    3.8141732
H     2.1028300   -2.7937378    4.5882756
H     0.2993018   -1.2332619   -3.3856369
H     4.3267700    4.1345928    2.9325041
C     4.6445535    3.5767475    2.0487306
H     3.8448194    1.7272201    2.7658912
C     4.3742665    2.2309171    1.9556166
C     5.7596304    3.5582342   -0.1017305
C     4.7901831    1.4618406    0.8179149
C     5.3460098    4.2535157    1.0081347
C     5.5013985    2.1555713   -0.2364327
C     4.5289437    0.0724727    0.6903915
H     5.5573043    5.3204552    1.1022813
H     6.4575022    1.9744600   -2.1623716
H     6.3041348    4.0631546   -0.9033780
C     4.9923788   -0.6385334   -0.4480568
C     4.8243049   -2.0539059   -0.5955746
C     5.6932643    0.0682720   -1.4987425
H     6.6708334   -0.1050611   -3.4333494
C     5.9241126    1.4451118   -1.3682463
C     5.2868217   -2.7161268   -1.7089624
H     4.3420604   -2.6115707    0.2085121
H     5.1623158   -3.7985193   -1.7886339
C     5.9487063   -2.0096368   -2.7558595
H     6.3083243   -2.5522452   -3.6322797
C     6.1487459   -0.6556154   -2.6472681
H    -5.2015706   -1.5609922    4.0219328
C    -5.1412645   -0.6583582    3.4097815
H    -4.7524613   -1.7405249    1.6017428
C    -4.8846088   -0.7594324    2.0618172
C    -5.3007589    1.7563117    3.2547371
C    -4.8197848    0.4053008    1.2273056
C    -5.3476174    0.6150248    4.0178688
C    -5.0427504    1.6954459    1.8472875
C    -4.5557002    0.3326876   -0.1634124
H    -5.5550989    0.6755908    5.0879948
H    -5.1893051    3.8250049    1.5266313
H    -5.4718224    2.7353824    3.7088650
C    -4.5504663    1.5090547   -0.9530108
C    -4.3467564    1.4791661   -2.3711021
C    -4.7812353    2.7932870   -0.3258750
H    -4.9643443    4.9364930   -0.6532699
C    -5.0109540    2.8536698    1.0568771
C    -4.3665238    2.6347311   -3.1171351
H    -4.1968562    0.5142135   -2.8582963
H    -4.2278189    2.5862406   -4.1994453
C    -4.5828883    3.8998350   -2.4942545
H    -4.6018537    4.8056292   -3.1036903
C    -4.7833605    3.9735470   -1.1371246
H     1.9282687   -1.2535447   -2.5911387
C     0.8817332    0.6300336   -2.4781162
C    -0.2867745    1.3592137   -2.8259868
C     1.9959996    1.3680134   -2.0005160
C    -0.3158422    2.7537318   -2.7573383
H    -1.1610098    0.8201385   -3.1989627
C     1.9599938    2.7628663   -1.9317039
H     2.9095504    0.8344925   -1.7307290
C     0.8084595    3.4621780   -2.3150765
H    -1.2184975    3.2881766   -3.0610222
H     2.8448509    3.3059397   -1.5923435
H     0.7907515    4.5536197   -2.2795393
O    -0.1682417    1.0626842    0.6960071
C    -1.3781332    1.9214767    0.7032689
C     0.9352427    1.7548251    1.3985478
C    -1.0920477    2.9589125    1.7752081
H    -1.4682868    2.3570616   -0.3008768
H    -2.2342255    1.2684836    0.9003410
C     0.4216282    3.1664761    1.6407844
H     1.1169399    1.2044966    2.3341201
H     1.8193944    1.6955066    0.7547845
H    -1.3493413    2.5677654    2.7727967
H    -1.6704218    3.8777772    1.6068619
H     0.8805861    3.6143641    2.5330319
H     0.6479205    3.8059766    0.7742344
H    -6.1818680   -3.6188857   -2.0478292
H     4.3016645   -1.6904392    5.0179269
