# Supplementary material for: Octahedral Zirconium Salan Catalysts for Olefin Polymerization: Substituent and Solvent Effects on Structure and Dynamics
Source: Inorg Chem. 2023 Sep 19;62(39):16021–37. doi: 10.1021/acs.inorgchem.3c02153 (PMC10548417; doi:10.1021/acs.inorgchem.3c02153)
Supplement: Supplementary file 2 — ic3c02153_si_002.zip [file ic3c02153_si_002.zip › ONNO_ZrBn_oAnth_Bn+_THF_agostic_9.xyz]

116
BOpt - Xyz
Zr    0.0498779   -0.0479390   -0.0969667
O    -1.7507531    0.8223862   -0.1924781
O     1.8037662   -0.9142866   -0.4964332
N     0.3728139    1.6600752   -1.8003960
N    -0.3297839   -1.2118631   -2.2901285
C     0.3353157    0.0807827    2.1673469
C    -0.2577361    1.1559462   -3.0582494
H    -1.3471895    1.2438357   -2.9447878
H     0.0356157    1.8054298   -3.9036736
C     1.8055581    1.9708521   -2.0642226
H     2.3554448    1.0543071   -2.3074483
H     2.2470789    2.4143302   -1.1653487
H     1.8879613    2.6852313   -2.9033515
C    -0.2944462    2.9459946   -1.3751817
H     0.0131182    3.7406751   -2.0786411
H     0.1340871    3.1951925   -0.3905184
C    -1.8036648    2.9140048   -1.3144420
C    -2.4855153    1.8453383   -0.6879575
C    -3.8958958    1.8416193   -0.5936021
C    -4.6012565    2.9367529   -1.1208559
H    -5.6902931    2.9426238   -1.0405148
C    -3.9390308    4.0004736   -1.7384422
C    -2.5457693    3.9791875   -1.8408023
H    -2.0214483    4.8042420   -2.3302258
C     0.1415219   -0.2784393   -3.3535035
H    -0.2718990   -0.5828700   -4.3332491
H     1.2345919   -0.3761173   -3.4198882
C    -1.7671026   -1.5223422   -2.4971128
H    -2.0878266   -2.2418746   -1.7339218
H    -1.9277821   -1.9636830   -3.4978236
H    -2.3732027   -0.6145218   -2.3963822
C     0.4246877   -2.5061053   -2.3967355
H     0.1369202   -3.0021433   -3.3422702
H     0.0470870   -3.1367291   -1.5765379
C     1.9319221   -2.4040710   -2.3420200
C     2.5719483   -1.6366863   -1.3430924
C     3.9800701   -1.6217023   -1.2235468
C     4.7315066   -2.3806836   -2.1361859
H     5.8196677   -2.3804005   -2.0448130
C     4.1131441   -3.1297190   -3.1410762
C     2.7192087   -3.1374856   -3.2400386
H     2.2304663   -3.7289718   -4.0189154
H     1.1522960   -0.5875196    2.4783827
H     3.5447225   -3.9991864    3.0743127
C     3.9961925   -3.0327699    2.8379083
H     3.5748121   -3.1885785    0.7422698
C     4.0074802   -2.5801854    1.5386654
C     5.1954536   -1.0661803    3.5932681
C     4.6155691   -1.3290266    1.1936583
C     4.5891632   -2.2639515    3.8826789
C     5.2378950   -0.5643069    2.2527590
C     4.6437957   -0.8389566   -0.1361570
H     4.5714484   -2.6396124    4.9075858
H     6.3454056    1.2209733    2.7472995
H     5.6667348   -0.4763959    4.3830181
C     5.3077688    0.3767553   -0.4361722
C     5.3876906    0.9070236   -1.7662959
C     5.9331468    1.1310076    0.6306785
H     7.0708584    2.9154870    1.1322774
C     5.8752234    0.6461255    1.9449342
C     6.0364300    2.0922107   -2.0251029
H     4.9366150    0.3425590   -2.5842273
H     6.0937965    2.4687692   -3.0487874
C     6.6488487    2.8324951   -0.9711212
H     7.1652575    3.7676685   -1.1964498
C     6.5969162    2.3614172    0.3183364
H    -5.8861381   -1.0890419   -4.0400007
C    -5.9015980   -1.1599011   -2.9501694
H    -4.7488713    0.6245560   -2.6796750
C    -5.2631903   -0.2055627   -2.1922911
C    -6.6411124   -2.3275769   -0.9583025
C    -5.2790753   -0.2598568   -0.7590139
C    -6.5987231   -2.2373063   -2.3281733
C    -5.9927682   -1.3537313   -0.1321445
C    -4.6315643    0.7084770    0.0491956
H    -7.1047226   -2.9819189   -2.9457796
H    -6.5827465   -2.2598303    1.7362710
H    -7.1809971   -3.1435362   -0.4716484
C    -4.7079884    0.6259620    1.4611890
C    -4.1145994    1.6089118    2.3184461
C    -5.4207478   -0.4721819    2.0787898
H    -6.0301851   -1.3753496    3.9623331
C    -6.0387274   -1.4351322    1.2673382
C    -4.2010475    1.5059197    3.6875533
H    -3.6064490    2.4598123    1.8616833
H    -3.7536330    2.2744809    4.3217481
C    -4.8882420    0.4123486    4.2931363
H    -4.9513650    0.3503958    5.3813501
C    -5.4839608   -0.5448411    3.5081313
H    -0.5535109   -0.0377378    2.8011408
C     0.7616291    1.4797150    2.0090389
C    -0.1071430    2.5692475    2.3035407
C     2.0407905    1.7920618    1.4760331
C     0.3115386    3.8864764    2.1522729
H    -1.1010719    2.3526531    2.7007325
C     2.4541735    3.1258851    1.3219189
H     2.7461031    0.9827617    1.2683819
C     1.5996668    4.1745226    1.6638774
H    -0.3614237    4.7025632    2.4249767
H     3.4620544    3.3334706    0.9549005
H     1.9292113    5.2104943    1.5632881
O    -0.9228892   -2.0333727    0.5524404
C    -2.2712984   -2.0221116    1.1764945
C    -0.1063940   -3.0939852    1.1853423
C    -2.3429761   -3.3222532    1.9613955
H    -2.3267592   -1.1347812    1.8212482
H    -3.0025517   -1.9283802    0.3654061
C    -0.8910050   -3.5124559    2.4189845
H    -0.0203952   -3.9126759    0.4534429
H     0.8857255   -2.6721011    1.3869667
H    -2.6588048   -4.1546101    1.3123084
H    -3.0531693   -3.2453169    2.7959989
H    -0.6609525   -4.5458410    2.7141947
H    -0.6599025   -2.8480370    3.2659908
H    -4.5068057    4.8398887   -2.1426907
H     4.7156385   -3.7104173   -3.8412349
