# Supplementary material for: Octahedral Zirconium Salan Catalysts for Olefin Polymerization: Substituent and Solvent Effects on Structure and Dynamics
Source: Inorg Chem. 2023 Sep 19;62(39):16021–37. doi: 10.1021/acs.inorgchem.3c02153 (PMC10548417; doi:10.1021/acs.inorgchem.3c02153)
Supplement: Supplementary file 2 — ic3c02153_si_002.zip [file ic3c02153_si_002.zip › ONNO_ZrBn_otBu_Bn+_35Lut_agostic_1.xyz]

100
BOpt - Xyz
Zr   -0.0031872   -0.3296750    0.3786521
O     2.0002751   -0.5420858    0.2320484
O    -2.0066117   -0.4202010    0.1176965
N     0.2637829   -2.7799085    0.5044434
N    -0.2612976   -1.2850363   -1.9132064
C    -0.0957312   -0.5132032    2.6675412
C     0.4246077   -3.3914078   -0.8475661
H     1.4718911   -3.2526370   -1.1507771
H     0.2416483   -4.4800303   -0.7927981
C    -0.9122370   -3.3946442    1.1784787
H    -1.8307196   -3.1564892    0.6279228
H    -0.9967999   -2.9931077    2.1950522
H    -0.7883186   -4.4917898    1.2298735
C     1.4789359   -3.1248389    1.3179076
H     1.4859525   -4.2197526    1.4692473
H     1.3351817   -2.6628890    2.3033393
C     2.8076850   -2.7225769    0.7225965
C     3.0595072   -1.4095680    0.2483391
C     4.3682981   -1.0405389   -0.1820077
C     5.3538623   -2.0436593   -0.1556771
H     6.3622239   -1.7974741   -0.4838800
C     5.1052234   -3.3468246    0.2746600
C     3.8298796   -3.6800615    0.7188883
H     3.6152385   -4.6895731    1.0787980
C    -0.5149159   -2.7495552   -1.8425537
H    -0.3899173   -3.2088313   -2.8408963
H    -1.5638542   -2.8908126   -1.5463485
C     0.9511692   -1.0223618   -2.7299044
H     1.8368333   -1.4667686   -2.2610964
H     1.1019924    0.0627988   -2.8066032
H     0.8235431   -1.4359481   -3.7471505
C    -1.4084606   -0.6156319   -2.6148036
H    -1.3847364   -0.9166821   -3.6780349
H    -1.1965164    0.4653579   -2.5855710
C    -2.7782215   -0.9178243   -2.0625425
C    -3.0597188   -0.7556686   -0.6839522
C    -4.3840100   -0.9344814   -0.1892108
C    -5.3575106   -1.3312644   -1.1232563
H    -6.3789652   -1.4898935   -0.7806583
C    -5.0811989   -1.5286908   -2.4777741
C    -3.7892930   -1.3117803   -2.9477380
H    -3.5536460   -1.4431465   -4.0070242
H     0.7132733   -1.0563932    3.1718005
H    -1.0783749   -0.8198093    3.0518781
C     0.1041793    0.9489867    2.7032208
C    -0.9881719    1.8482805    2.5956778
C     1.4076770    1.5127368    2.7545835
C    -0.7920458    3.2310707    2.5696119
H    -2.0021146    1.4459472    2.5842149
C     1.5988997    2.8938995    2.7351291
H     2.2658089    0.8459443    2.8623692
C     0.5009657    3.7609162    2.6358453
H    -1.6553574    3.8979125    2.5164032
H     2.6099142    3.2999427    2.8136494
H     0.6536819    4.8419931    2.6326465
N    -0.1011626    1.8725231   -0.5383780
C    -1.2878042    2.4104776   -0.9196885
C     1.0060926    2.6362660   -0.6588710
C    -1.4142731    3.6948325   -1.4495769
H    -2.1638388    1.7762193   -0.7806776
C     0.9953414    3.9353657   -1.1852546
H     1.9357584    2.1817657   -0.3181999
C    -0.2405369    4.4530311   -1.5839574
H    -0.2948673    5.4652738   -1.9951644
C    -2.7618549    4.2375929   -1.8509920
H    -3.5537343    3.4887666   -1.7099543
H    -3.0185708    5.1263980   -1.2523686
H    -2.7615622    4.5445120   -2.9088971
C     2.2747218    4.7208070   -1.3225305
H     2.7364614    4.5414608   -2.3081391
H     2.0869839    5.8007366   -1.2363738
H     3.0063137    4.4315054   -0.5546118
H    -5.8747476   -1.8415935   -3.1580791
H     5.9049808   -4.0888382    0.2694776
C     4.7556311    0.3870572   -0.6199345
C     4.4765927    1.3664617    0.5412916
C     6.2530060    0.5108052   -0.9659792
C     3.9671668    0.7968143   -1.8811371
H     4.7210970    2.3985163    0.2369580
H     3.4251518    1.3280116    0.8559190
H     5.1006859    1.1153984    1.4139947
H     6.8989085    0.2622981   -0.1094678
H     6.5379343   -0.1276548   -1.8170952
H     6.4658616    1.5537992   -1.2498210
H     2.8851568    0.7604134   -1.7056406
H     4.2390621    1.8221523   -2.1842797
H     4.2040132    0.1235535   -2.7211505
C    -4.7888884   -0.6448422    1.2693146
C    -6.2722778   -0.9633494    1.5409019
C    -3.9555492   -1.4878056    2.2567731
C    -4.5834943    0.8641800    1.5361941
H    -6.9506664   -0.3552038    0.9221618
H    -6.5034806   -2.0273037    1.3726327
H    -6.4966168   -0.7370136    2.5951658
H    -2.8832688   -1.2845579    2.1499148
H    -4.2545658   -1.2580660    3.2928005
H    -4.1276604   -2.5635396    2.0874033
H    -5.2610823    1.4620228    0.9052930
H    -4.8010372    1.1021279    2.5908745
H    -3.5511006    1.1692032    1.3146317
