# Supplementary material for: Octahedral Zirconium Salan Catalysts for Olefin Polymerization: Substituent and Solvent Effects on Structure and Dynamics
Source: Inorg Chem. 2023 Sep 19;62(39):16021–37. doi: 10.1021/acs.inorgchem.3c02153 (PMC10548417; doi:10.1021/acs.inorgchem.3c02153)
Supplement: Supplementary file 2 — ic3c02153_si_002.zip [file ic3c02153_si_002.zip › ONNO_ZrBn_otBu_Bn+_35Lut_agostic_2.xyz]

100
BOpt - Xyz
Zr    0.0419218   -0.1674679   -0.4662923
O    -1.9280609   -0.5992724   -0.4382830
O     2.0170097   -0.1943605   -0.0556756
N     0.2174258   -2.6003148   -0.8112636
N     0.0211393   -1.2730101    1.7792098
C     0.2134506   -0.1702755   -2.7588572
C     0.5257135   -3.3253033    0.4600139
H     0.2631684   -4.3940456    0.3508542
H     1.6111599   -3.2631268    0.6112933
C     1.3005187   -2.9823555   -1.7643164
H     1.0692395   -2.5984565   -2.7634946
H     1.3804620   -4.0834042   -1.8156494
H     2.2533221   -2.5647999   -1.4184506
C    -1.0637598   -3.0948925   -1.4285048
H    -0.9352084   -4.1719439   -1.6409410
H    -1.1343625   -2.5771304   -2.3970588
C    -2.3635467   -2.9115514   -0.6821968
C    -2.8318762   -1.6192203   -0.3322134
C    -4.1746921   -1.4287079    0.1005309
C    -4.9470629   -2.5925550    0.2816954
H    -5.9730087   -2.4916534    0.6321886
C    -4.4674347   -3.8766336    0.0238340
C    -3.1804784   -4.0307231   -0.4868551
H    -2.8063084   -5.0212455   -0.7583432
C    -0.1997989   -2.7432527    1.6557421
H    -1.2808138   -2.9043262    1.5592477
H     0.1362914   -3.2544823    2.5771264
C    -1.0803555   -0.7368893    2.6247601
H    -1.0506869   -1.1987714    3.6286037
H    -2.0426136   -0.9613997    2.1531315
H    -0.9670678    0.3500371    2.7345496
C     1.2893241   -0.9696312    2.5268304
H     1.2120605   -1.4416141    3.5236359
H     1.2735744    0.1209709    2.6893999
C     2.6122317   -1.3535334    1.9131129
C     2.9972517   -0.8175477    0.6610311
C     4.3383325   -0.9266629    0.2009399
C     5.2072851   -1.7047845    0.9889034
H     6.2378795   -1.8356253    0.6616996
C     4.8152397   -2.3122783    2.1837215
C     3.5218256   -2.1094434    2.6615506
H     3.2143579   -2.5217582    3.6262124
H    -0.5586078   -0.7170994   -3.3159249
H     1.2204859   -0.4036399   -3.1284872
C    -0.0460901    1.2760949   -2.6731198
C    -1.3591202    1.8084819   -2.7924038
C     0.9975841    2.1864746   -2.3549848
C    -1.5996695    3.1742024   -2.6535670
H    -2.1774913    1.1340730   -3.0528770
C     0.7495638    3.5549685   -2.2114002
H     2.0208834    1.8126946   -2.2788616
C    -0.5474687    4.0552884   -2.3586727
H    -2.6122807    3.5602808   -2.7911833
H     1.5784009    4.2340383   -2.0002049
H    -0.7384505    5.1261064   -2.2645276
N    -0.0794489    1.9197215    0.6670498
C     1.0074727    2.4436764    1.2849123
C    -1.2305586    2.6274718    0.6997643
C     0.9882124    3.6588566    1.9728563
H     1.9245330    1.8589993    1.2031428
C    -1.3630061    3.8537658    1.3622434
H    -2.0761073    2.1862518    0.1721063
C    -0.2278090    4.3575958    2.0072845
H    -0.2862992    5.3137264    2.5357485
C     2.2297910    4.1900141    2.6424867
H     2.5065591    5.1728843    2.2289690
H     2.0648529    4.3242832    3.7234597
H     3.0815455    3.5089492    2.5066749
C    -2.6789332    4.5883236    1.3748542
H    -2.5458155    5.6372810    1.0680706
H    -3.4062805    4.1195278    0.6977663
H    -3.1118064    4.5950303    2.3885351
H     5.5289955   -2.9108722    2.7517912
H    -5.1084198   -4.7440418    0.1883058
C    -4.8238673   -0.0439221    0.3186566
C    -6.3487324   -0.1480107    0.5272354
C    -4.2404836    0.6432851    1.5706474
C    -4.5993404    0.8396526   -0.9285039
H    -6.6097822   -0.6850348    1.4527159
H    -6.7654394    0.8683330    0.6103463
H    -6.8469321   -0.6459723   -0.3192532
H    -4.7206440    1.6248228    1.7230228
H    -4.4251723    0.0359512    2.4717090
H    -3.1583045    0.8012364    1.4765230
H    -5.0637919    0.3808915   -1.8163512
H    -5.0644256    1.8286253   -0.7771465
H    -3.5304269    0.9797237   -1.1367791
C     4.8692363   -0.1751939   -1.0372591
C     4.1595659   -0.6417899   -2.3247244
C     4.6459465    1.3412891   -0.8275182
C     6.3811219   -0.3921798   -1.2426201
H     4.5365050   -0.0732235   -3.1910055
H     4.3562126   -1.7098596   -2.5135603
H     3.0743761   -0.4922427   -2.2584785
H     5.2043512    1.6956104    0.0542520
H     5.0057605    1.9026419   -1.7058886
H     3.5813323    1.5730656   -0.6797070
H     6.6253344   -1.4489862   -1.4353449
H     6.7080709    0.1875381   -2.1201389
H     6.9710578   -0.0484373   -0.3783733
