# Supplementary material for: Octahedral Zirconium Salan Catalysts for Olefin Polymerization: Substituent and Solvent Effects on Structure and Dynamics
Source: Inorg Chem. 2023 Sep 19;62(39):16021–37. doi: 10.1021/acs.inorgchem.3c02153 (PMC10548417; doi:10.1021/acs.inorgchem.3c02153)
Supplement: Supplementary file 2 — ic3c02153_si_002.zip [file ic3c02153_si_002.zip › ONNO_ZrBn_otBu_Bn+_35Lut_agostic_3.xyz]

100
BOpt - Xyz
Zr    0.0432592   -0.5236906    0.5519376
O     2.0141274   -0.2460629    0.1940822
O    -1.9291118   -0.9325397    0.4284900
N     1.0053789   -2.7622177    1.1315323
N    -0.0594370   -2.0099511   -1.4246940
C    -0.0008516   -0.3636630    2.8324387
C     1.1903441   -3.6636977   -0.0554912
H     2.1566449   -4.1882886    0.0164680
H     0.4089582   -4.4347085   -0.0265092
C     0.1742179   -3.4816906    2.1404159
H    -0.8521128   -3.5949429    1.7638360
H     0.1466552   -2.9054202    3.0719324
H     0.6007684   -4.4790192    2.3496951
C     2.3547915   -2.5179183    1.7642390
H     2.6889882   -3.4683950    2.2178614
H     2.1903711   -1.8006036    2.5797201
C     3.4330978   -2.0183569    0.8397574
C     3.2544206   -0.8135502    0.1175369
C     4.3234049   -0.2610045   -0.6418238
C     5.5183377   -1.0029005   -0.6826225
H     6.3556335   -0.6177493   -1.2627640
C     5.6894507   -2.2128887   -0.0082156
C     4.6453746   -2.7137378    0.7655239
H     4.7671927   -3.6426774    1.3288331
C     1.1377838   -2.8955042   -1.3655966
H     2.0275642   -2.2637145   -1.4840764
H     1.1148329   -3.6117722   -2.2092780
C    -0.0055919   -1.2584234   -2.7057166
H     0.0909055   -1.9602235   -3.5540777
H     0.8578699   -0.5814358   -2.6989806
H    -0.9304595   -0.6836189   -2.8328994
C    -1.2844156   -2.8789019   -1.4265545
H    -1.2346914   -3.4957264   -0.5179465
H    -1.2154172   -3.5626780   -2.2928235
C    -2.6231219   -2.1924639   -1.4378823
C    -2.9604955   -1.3246951   -0.3725071
C    -4.3024331   -0.8956575   -0.1800033
C    -5.2311175   -1.2939402   -1.1604046
H    -6.2680966   -0.9760801   -1.0594566
C    -4.8914777   -2.0867724   -2.2591191
C    -3.5856625   -2.5574094   -2.3847340
H    -3.3114576   -3.2289698   -3.2024899
H     0.7874275   -0.8272492    3.4391522
H    -0.9914599   -0.6843313    3.1914035
C     0.1320142    1.1133624    2.7933694
C     1.4083055    1.7358954    2.8330995
C    -1.0007713    1.9568196    2.6916810
C     1.5345823    3.1242464    2.8152209
H     2.3014409    1.1130254    2.9244137
C    -0.8703574    3.3477672    2.6532716
H    -1.9947457    1.5075268    2.6981535
C     0.3955835    3.9387046    2.7200965
H     2.5258194    3.5774012    2.8888052
H    -1.7644714    3.9724164    2.5972160
H     0.4966217    5.0259500    2.7185158
N    -0.4668117    1.4691616   -0.6582835
C    -1.5509227    1.5498768   -1.4661473
C     0.3216483    2.5619557   -0.5464888
C    -1.8831774    2.6916050   -2.1988606
H    -2.1864986    0.6646952   -1.5144119
C     0.0814659    3.7580442   -1.2307113
H     1.1730897    2.4666118    0.1268694
C    -1.0399934    3.8033761   -2.0675985
H    -1.2660209    4.7210863   -2.6187558
C    -3.1058849    2.7172575   -3.0801099
H    -3.6398167    1.7570484   -3.0533706
H    -3.8030047    3.5065865   -2.7563410
H    -2.8312379    2.9313108   -4.1253539
C     1.0029089    4.9402580   -1.0736006
H     1.6893748    4.8025458   -0.2273613
H     1.6074944    5.0850913   -1.9842762
H     0.4298994    5.8656150   -0.9093940
H    -5.6524684   -2.3592062   -2.9920501
H     6.6373804   -2.7486108   -0.0770499
C     4.2438912    1.1103532   -1.3383662
C     4.0462608    2.1927916   -0.2524035
C     5.5362742    1.4565970   -2.1037245
C     3.0906453    1.1432757   -2.3633151
H     3.9196258    3.1850641   -0.7174890
H     3.1686928    1.9784785    0.3737447
H     4.9279871    2.2368010    0.4067342
H     5.7480687    0.7328625   -2.9069755
H     5.4186496    2.4470785   -2.5713483
H     6.4125617    1.5083049   -1.4390118
H     3.0504369    2.1286087   -2.8569441
H     3.2495246    0.3826973   -3.1458205
H     2.1211379    0.9592905   -1.8833497
C    -4.7581880   -0.0564352    1.0296797
C    -6.2943041    0.0473055    1.1140659
C    -4.2761865   -0.7119308    2.3443770
C    -4.2033856    1.3786815    0.9012434
H    -6.7261644    0.5878326    0.2568280
H    -6.7701112   -0.9440510    1.1786671
H    -6.5635508    0.6078302    2.0231171
H    -3.1830761   -0.8101936    2.3744799
H    -4.5993168   -0.1040284    3.2055757
H    -4.7152422   -1.7165733    2.4566212
H    -4.4956624    1.9804286    1.7784768
H    -3.1075215    1.3841924    0.8275866
H    -4.6122069    1.8715963    0.0038164
