# Supplementary material for: Octahedral Zirconium Salan Catalysts for Olefin Polymerization: Substituent and Solvent Effects on Structure and Dynamics
Source: Inorg Chem. 2023 Sep 19;62(39):16021–37. doi: 10.1021/acs.inorgchem.3c02153 (PMC10548417; doi:10.1021/acs.inorgchem.3c02153)
Supplement: Supplementary file 2 — ic3c02153_si_002.zip [file ic3c02153_si_002.zip › ONNO_ZrBn_otBu_Bn+_35Lut_agostic_4.xyz]

100
BOpt - Xyz
Zr    0.0006217   -0.1340629   -0.1462062
O    -1.9930103   -0.0588983    0.1380250
O     1.9948574   -0.3374888    0.0619475
N    -0.3920794   -2.0865213    1.2412714
N     0.3991308    0.6402328    2.1789808
C    -0.1378267    0.1196698   -2.4226600
C    -0.5994492   -1.5979360    2.6356828
H    -1.6051852   -1.1569054    2.6869253
H    -0.5809861   -2.4519170    3.3377232
C     0.7188739   -3.0756322    1.2242540
H     1.6623414   -2.5976822    1.5132287
H     0.8202358   -3.4759288    0.2082777
H     0.4954813   -3.9054266    1.9192427
C    -1.6238353   -2.8024264    0.7588299
H    -1.6890577   -3.7663346    1.2953495
H    -1.4402973   -3.0353646   -0.3030682
C    -2.9406404   -2.0824835    0.9223643
C    -3.1153018   -0.7329903    0.5281647
C    -4.4087783   -0.1377460    0.5350565
C    -5.4709305   -0.9353452    0.9958830
H    -6.4741702   -0.5127019    1.0202938
C    -5.3023656   -2.2517890    1.4280138
C    -4.0348008   -2.8241616    1.3851984
H    -3.8842874   -3.8606887    1.6978521
C     0.4632573   -0.5892019    3.0267887
H     0.3458409   -0.3130659    4.0909356
H     1.4707389   -1.0142154    2.9119687
C    -0.6802317    1.5253535    2.6851378
H    -0.7203881    2.4348916    2.0712377
H    -0.4798766    1.8123848    3.7336553
H    -1.6475882    1.0131247    2.6250029
C     1.6892259    1.3899230    2.3240154
H     1.7601166    1.7469974    3.3680059
H     1.5958322    2.2849674    1.6895668
C     2.9616868    0.6389751    1.9982515
C     3.1105401   -0.1415483    0.8237311
C     4.3816240   -0.6726503    0.4600433
C     5.4435899   -0.4410082    1.3516409
H     6.4281248   -0.8399882    1.1123609
C     5.2965044    0.2797744    2.5380766
C     4.0561049    0.8257331    2.8534522
H     3.9275696    1.4164783    3.7642555
H     0.8603028    0.3498639   -2.8248242
H    -0.8909852    0.8298975   -2.7872650
C    -0.5175418   -1.2924341   -2.5454562
C     0.4561603   -2.3117510   -2.3734773
C    -1.8647673   -1.7084701   -2.7446966
C     0.1155784   -3.6706663   -2.4705642
H     1.5051786   -2.0265902   -2.2676874
C    -2.1945643   -3.0550461   -2.8462314
H    -2.6395708   -0.9487261   -2.8637036
C    -1.2053918   -4.0478922   -2.7136291
H     0.8965112   -4.4295742   -2.3812856
H    -3.2302814   -3.3431914   -3.0382520
H    -1.4699617   -5.1025777   -2.8100325
N     0.3707031    2.1927355   -0.5564689
C    -0.6416537    3.0843628   -0.6426842
C     1.6179334    2.6178280   -0.8665905
C    -0.4637304    4.4195938   -1.0210807
H    -1.6359241    2.7012661   -0.4114641
C     1.9098214    3.9281466   -1.2580901
H     2.4072233    1.8677831   -0.8028247
C     0.8403196    4.8307191   -1.3265910
H     1.0239942    5.8658524   -1.6288335
C    -1.6324863    5.3680940   -1.1011022
H    -1.4978495    6.2145084   -0.4087379
H    -1.7256223    5.7860180   -2.1159931
H    -2.5763692    4.8654119   -0.8495615
C     3.3203773    4.3364314   -1.5974790
H     3.3959447    4.6283374   -2.6573678
H     3.6337644    5.2033220   -0.9948344
H     4.0292867    3.5164508   -1.4166787
H     6.1502838    0.4214646    3.2024484
H    -6.1590457   -2.8246979    1.7861214
C    -4.6817700    1.3025076    0.0577449
C    -4.1678169    1.4914076   -1.3879148
C    -6.1861430    1.6399571    0.0469066
C    -3.9994234    2.2986851    1.0192953
H    -3.0966093    1.2657468   -1.4750045
H    -4.7146180    0.8275360   -2.0771159
H    -4.3394420    2.5299460   -1.7181395
H    -6.7549311    0.9666937   -0.6135054
H    -6.6301392    1.6003782    1.0540136
H    -6.3180102    2.6664237   -0.3307318
H    -4.1672160    3.3360863    0.6832767
H    -4.4159620    2.2023239    2.0350106
H    -2.9181267    2.1187505    1.0785554
C     4.6288214   -1.4499635   -0.8490348
C     4.1894582   -0.5987140   -2.0629047
C     6.1194124   -1.7869770   -1.0523822
C     3.8573336   -2.7864940   -0.8150216
H     4.7820223    0.3296303   -2.1159677
H     4.3582760   -1.1587626   -2.9974291
H     3.1263493   -0.3277940   -2.0088847
H     6.7468653   -0.8822659   -1.0881742
H     6.5078345   -2.4517670   -0.2648009
H     6.2368241   -2.3120618   -2.0133874
H     4.0063801   -3.3375852   -1.7587501
H     4.2201563   -3.4210606    0.0098831
H     2.7820509   -2.6201877   -0.6745486
