# Supplementary material for: Octahedral Zirconium Salan Catalysts for Olefin Polymerization: Substituent and Solvent Effects on Structure and Dynamics
Source: Inorg Chem. 2023 Sep 19;62(39):16021–37. doi: 10.1021/acs.inorgchem.3c02153 (PMC10548417; doi:10.1021/acs.inorgchem.3c02153)
Supplement: Supplementary file 2 — ic3c02153_si_002.zip [file ic3c02153_si_002.zip › ONNO_ZrBn_otBu_Bn+_THF_agostic_1.xyz]

96
BOpt - Xyz
Zr   -0.0396929   -0.0435880   -0.2542497
O     1.9446321   -0.1653315    0.0232697
O    -2.0360320    0.0178758   -0.0479107
N     0.2874016    1.4165784    1.6441687
N    -0.4423784   -1.4773349    1.7351983
C     0.1331663    0.4314044   -2.4884504
C     0.4738650    0.5492943    2.8464446
H     1.4905978    0.1337985    2.8000578
H     0.4148491    1.1669812    3.7611127
C    -0.8435165    2.3535758    1.8877955
H    -0.9332882    3.0317706    1.0308746
H    -0.6502510    2.9463355    2.8000009
H    -1.7817070    1.7977359    2.0022783
C     1.5187530    2.2562627    1.4283975
H     1.5542825    3.0166686    2.2291489
H     1.3549299    2.7918464    0.4790051
C     2.8432562    1.5309830    1.4060971
C     3.0487517    0.3659624    0.6273788
C     4.3482050   -0.1958127    0.4836234
C     5.3877900    0.4295054    1.1942706
H     6.3962585    0.0263510    1.1152233
C     5.1895121    1.5506271    2.0021677
C     3.9159791    2.1033988    2.1011948
H     3.7453279    2.9956982    2.7089882
C    -0.5666054   -0.5529301    2.9003780
H    -0.4623464   -1.1211574    3.8431763
H    -1.5845668   -0.1374042    2.8833658
C     0.6627548   -2.4371558    1.9808793
H     0.7430307   -3.1164597    1.1223312
H     0.4595830   -3.0331881    2.8893965
H     1.6120095   -1.9018778    2.0996764
C    -1.7013781   -2.2807027    1.6118833
H    -1.7760779   -2.9389824    2.4969474
H    -1.5488167   -2.9368700    0.7413035
C    -2.9989700   -1.5130470    1.4868677
C    -3.1588851   -0.4273676    0.5894122
C    -4.4416548    0.1472014    0.3610920
C    -5.5094369   -0.3722789    1.1135827
H    -6.5046591    0.0467461    0.9733864
C    -5.3552394   -1.4060723    2.0391186
C    -4.1001964   -1.9800112    2.2171731
H    -3.9650914   -2.8083595    2.9175655
H    -0.8457006    0.3403202   -2.9838346
H     0.9143766   -0.0946758   -3.0535422
C     0.4824102    1.8244166   -2.1654066
C    -0.5188104    2.7299470   -1.7276550
C     1.8218620    2.3039361   -2.2035677
C    -0.2090220    4.0625505   -1.4113843
H    -1.5626450    2.4083061   -1.7364224
C     2.1214666    3.6266193   -1.8965207
H     2.6164949    1.6273588   -2.5238450
C     1.1068252    4.5178661   -1.5004195
H    -1.0092933    4.7478631   -1.1222277
H     3.1530149    3.9770139   -1.9718941
H     1.3474109    5.5586825   -1.2758888
O    -0.3324169   -2.1701345   -1.1989943
C    -1.5680432   -2.5030265   -1.9255732
C     0.7082836   -2.9090679   -1.9207907
C    -1.4437594   -4.0006024   -2.2185249
H    -2.4092456   -2.2202826   -1.2839253
H    -1.5855746   -1.8969958   -2.8450496
C     0.0828947   -4.2794018   -2.1794143
H     0.9219249   -2.3649993   -2.8546674
H     1.6002581   -2.9144967   -1.2870321
H    -1.8889574   -4.2402228   -3.1939636
H    -1.9691506   -4.5944860   -1.4572979
H     0.4581211   -4.7082767   -3.1187421
H     0.3307087   -4.9795007   -1.3687919
H     6.0293420    1.9922673    2.5406843
H    -6.2149989   -1.7656947    2.6064057
C    -4.6931253    1.2701849   -0.6653101
C    -6.1917739    1.6025943   -0.8070448
C    -3.9778957    2.5595148   -0.2081022
C    -4.1925474    0.8353165   -2.0622979
H    -6.7799245    0.7291563   -1.1303417
H    -6.6236868    1.9889874    0.1295778
H    -6.3109927    2.3860481   -1.5718687
H    -2.8998047    2.3936799   -0.0883946
H    -4.1285125    3.3629417   -0.9485765
H    -4.3837688    2.9059369    0.7562775
H    -4.7437890   -0.0544936   -2.4081261
H    -4.3653122    1.6433816   -2.7920984
H    -3.1206797    0.5959090   -2.0553422
C     4.6488906   -1.4127617   -0.4140480
C     6.1560367   -1.7291769   -0.4833076
C     3.9456561   -2.6632388    0.1550918
C     4.1779345   -1.1327327   -1.8598280
H     6.5700375   -2.0047254    0.4994128
H     6.3092481   -2.5867712   -1.1574212
H     6.7368708   -0.8833691   -0.8835539
H     4.1228692   -3.5348267   -0.4974538
H     4.3345924   -2.9055567    1.1572881
H     2.8631114   -2.5018130    0.2410537
H     4.7313956   -0.2791244   -2.2836748
H     4.3755028   -2.0108030   -2.4975541
H     3.1051788   -0.9014779   -1.9007232
