# Supplementary material for: Octahedral Zirconium Salan Catalysts for Olefin Polymerization: Substituent and Solvent Effects on Structure and Dynamics
Source: Inorg Chem. 2023 Sep 19;62(39):16021–37. doi: 10.1021/acs.inorgchem.3c02153 (PMC10548417; doi:10.1021/acs.inorgchem.3c02153)
Supplement: Supplementary file 2 — ic3c02153_si_002.zip [file ic3c02153_si_002.zip › ONNO_ZrBn_otBu_Bn+_THF_agostic_10.xyz]

96
BOpt - Xyz
Zr   -0.0297327    0.0005053    0.3629065
O    -2.0151357    0.0979881    0.1046660
O     1.9262674   -0.3068919    0.0372889
N    -0.0576889    1.1353076   -1.7570406
N    -0.1490473   -1.8384163   -1.3127576
C    -0.0350720    0.9901570    2.4212259
C     0.3001476    0.1336226   -2.8110273
H     0.0540222    0.5500548   -3.8053195
H     1.3880304   -0.0080640   -2.7692196
C     0.9638338    2.2211413   -1.8223800
H     0.9426008    2.6993063   -2.8182564
H     1.9567313    1.7927307   -1.6482813
H     0.7439459    2.9767252   -1.0565399
C    -1.3777558    1.8011757   -2.0480062
H    -1.2996877    2.2566647   -3.0517891
H    -1.4396028    2.6250517   -1.3196185
C    -2.6603851    1.0060797   -1.9775145
C    -3.0148250    0.2957189   -0.8048033
C    -4.3438680   -0.1637997   -0.6001983
C    -5.2354958    0.0047045   -1.6769612
H    -6.2593057   -0.3515240   -1.5724962
C    -4.8725622    0.6183891   -2.8767350
C    -3.5897930    1.1460824   -3.0145296
H    -3.3088240    1.6914793   -3.9192480
C    -0.4115428   -1.1978461   -2.6396619
H    -1.4967246   -1.0570260   -2.7261099
H    -0.0968770   -1.8805119   -3.4507046
C    -1.2490687   -2.8097563   -1.0700493
H    -2.2086682   -2.2812352   -1.0658550
H    -1.0921379   -3.2966978   -0.0993096
H    -1.2609723   -3.5819571   -1.8606687
C     1.1133049   -2.6491596   -1.3405674
H     0.9914863   -3.4315566   -2.1123649
H     1.1410798   -3.1687662   -0.3695837
C     2.4430482   -1.9673410   -1.5678070
C     2.8772413   -0.8953419   -0.7491952
C     4.2355284   -0.4763449   -0.7512863
C     5.0773268   -1.0905020   -1.6980830
H     6.1212262   -0.7849649   -1.7493452
C     4.6396919   -2.0823161   -2.5767783
C     3.3264649   -2.5395418   -2.4908378
H     2.9826686   -3.3607176   -3.1251554
H     0.8222936    0.7470654    3.0656731
H    -0.9825303    0.8146582    2.9538597
C     0.0507006    2.3521904    1.8497203
C    -1.0954688    3.0123793    1.3308991
C     1.2877041    3.0465557    1.7742348
C    -1.0116473    4.3090615    0.8103689
H    -2.0688722    2.5211359    1.3997556
C     1.3660519    4.3376591    1.2539739
H     2.1814564    2.5746500    2.1878564
C     0.2160955    4.9785295    0.7691812
H    -1.9173812    4.8055972    0.4544438
H     2.3266397    4.8572065    1.2409469
H     0.2763490    5.9959829    0.3782824
O     0.0368868   -1.8908108    1.7362256
C    -0.9676246   -2.1705545    2.7695352
C     1.2551153   -2.5608047    2.2095032
C    -0.2116743   -2.1462139    4.1041738
H    -1.7503580   -1.4112777    2.6686271
H    -1.3905362   -3.1636570    2.5487620
C     1.2807187   -2.3072321    3.7147602
H     1.1479337   -3.6331792    1.9742365
H     2.0949066   -2.1333409    1.6527211
H    -0.5610185   -2.9599203    4.7547390
H    -0.3767731   -1.1980491    4.6331364
H     1.7667608   -3.1387841    4.2435601
H     1.8436501   -1.3905569    3.9389988
H    -5.6006754    0.7141117   -3.6836134
H     5.3317397   -2.5162037   -3.3000626
C     4.8123042    0.5557022    0.2411182
C     4.2606311    1.9629969   -0.0652915
C     4.4584692    0.1513254    1.6914330
C     6.3502240    0.6336079    0.1566968
H     4.7014392    2.7010558    0.6258690
H     4.5176596    2.2680482   -1.0928437
H     3.1700363    1.9992800    0.0517855
H     3.3716031    0.1236482    1.8513111
H     4.8748908   -0.8413650    1.9295043
H     4.8946486    0.8769094    2.3978250
H     6.7124975    1.3384687    0.9214118
H     6.8243752   -0.3418816    0.3488448
H     6.6965160    1.0048381   -0.8207364
C    -4.8403463   -0.7644652    0.7323367
C    -6.3714301   -0.9469757    0.7452735
C    -4.2100153   -2.1526239    0.9672378
C    -4.4872639    0.1864050    1.8999233
H    -6.6763535   -1.3248445    1.7338711
H    -6.9006369    0.0033090    0.5725023
H    -6.7113634   -1.6788081   -0.0044197
H    -4.5573376   -2.5705177    1.9271895
H    -4.5010616   -2.8541328    0.1684364
H    -3.1147057   -2.0921633    0.9930710
H    -3.4028712    0.3445300    1.9827371
H    -4.9681402    1.1678250    1.7587503
H    -4.8540408   -0.2353518    2.8504184
