# Supplementary material for: Octahedral Zirconium Salan Catalysts for Olefin Polymerization: Substituent and Solvent Effects on Structure and Dynamics
Source: Inorg Chem. 2023 Sep 19;62(39):16021–37. doi: 10.1021/acs.inorgchem.3c02153 (PMC10548417; doi:10.1021/acs.inorgchem.3c02153)
Supplement: Supplementary file 2 — ic3c02153_si_002.zip [file ic3c02153_si_002.zip › ONNO_ZrBn_otBu_Bn+_THF_agostic_14.xyz]

96
BOpt - Xyz
Zr    0.0082907    0.1359800   -0.2632087
O    -1.9747159   -0.1866869   -0.3675289
O     1.9727704   -0.0857735    0.1108146
N     0.0874899   -2.0764105   -1.3179135
N    -0.0865527   -1.5777664    1.5411240
C     0.2069423    0.8071477   -2.4406078
C     0.3694191   -3.1586965   -0.3232005
H     0.0767693   -4.1365484   -0.7482036
H     1.4557169   -3.1752010   -0.1658420
C     1.1573602   -2.2010537   -2.3523908
H     0.9423984   -1.5328033   -3.1927299
H     1.1940988   -3.2407871   -2.7242544
H     2.1242863   -1.9391779   -1.9078716
C    -1.2097211   -2.3204772   -2.0439095
H    -1.1221877   -3.2950761   -2.5573307
H    -1.2515399   -1.5441936   -2.8229742
C    -2.5086840   -2.3045105   -1.2742590
C    -2.9279734   -1.1479144   -0.5690547
C    -4.2706949   -1.0229326   -0.1143090
C    -5.0971046   -2.1509404   -0.2835779
H    -6.1258161   -2.1042517    0.0701501
C    -4.6676464   -3.3290165   -0.8943758
C    -3.3776816   -3.3921591   -1.4167825
H    -3.0422508   -4.2789427   -1.9607387
C    -0.3431790   -2.9418703    0.9957428
H    -1.4277767   -3.0428063    0.8632885
H    -0.0187489   -3.7089228    1.7230045
C    -1.1864717   -1.2688051    2.4943855
H    -1.1873838   -1.9951718    3.3272782
H    -2.1478668   -1.3153480    1.9722304
H    -1.0375338   -0.2627130    2.9090230
C     1.1783905   -1.5321301    2.3537219
H     1.0703601   -2.2539072    3.1838265
H     1.1898870   -0.5261174    2.8061194
C     2.4976556   -1.7780594    1.6674070
C     2.9214060   -0.9244686    0.6210407
C     4.2622703   -0.9556174    0.1495719
C     5.0888442   -1.9590606    0.6897836
H     6.1179774   -2.0350481    0.3415205
C     4.6576963   -2.8615378    1.6644678
C     3.3659412   -2.7508532    2.1755695
H     3.0290360   -3.4059712    2.9832141
H    -0.6078236    0.4818211   -3.1027580
H     1.1851444    0.6197712   -2.9031406
C     0.0543958    2.2178569   -2.0171580
C    -1.2239008    2.8280937   -1.9200616
C     1.1801952    3.0053221   -1.6561198
C    -1.3621598    4.1639436   -1.5338839
H    -2.1048308    2.2568539   -2.2206239
C     1.0366939    4.3407216   -1.2726926
H     2.1789315    2.5723923   -1.7454015
C    -0.2335791    4.9287411   -1.2117308
H    -2.3554851    4.6181369   -1.5103580
H     1.9249120    4.9353704   -1.0459740
H    -0.3412368    5.9802175   -0.9375704
O     0.0210094    1.7417595    1.3846388
C    -1.1308318    2.5733946    1.8098299
C     1.2668752    2.3264430    1.9384079
C    -0.5183123    3.8026344    2.4654172
H    -1.7284986    2.7818774    0.9141132
H    -1.7125968    1.9710934    2.5212619
C     0.7917879    3.2532551    3.0437278
H     1.8987670    1.4931276    2.2646983
H     1.7603288    2.8687135    1.1192533
H    -1.1852790    4.2244866    3.2301945
H    -0.3139326    4.5774017    1.7116796
H     0.6062698    2.6907246    3.9728825
H     1.5308891    4.0379650    3.2572931
H    -5.3494218   -4.1751017   -0.9923214
H     5.3407317   -3.6233457    2.0432471
C     4.8392771    0.0859584   -0.8313091
C     6.3441817   -0.1286032   -1.0847102
C     4.1286306    0.0220562   -2.1986254
C     4.6708935    1.4939548   -0.2137536
H     6.9349164   -0.0607598   -0.1576410
H     6.5500140   -1.1003594   -1.5610992
H     6.7055925    0.6565341   -1.7672746
H     3.0500777    0.1976027   -2.0954617
H     4.5420675    0.7887662   -2.8747136
H     4.2821989   -0.9607314   -2.6736943
H     5.0740263    2.2579529   -0.8993411
H     3.6125407    1.7207132   -0.0229107
H     5.2203901    1.5678679    0.7386664
C    -4.8622672    0.2717354    0.4849939
C    -4.2627136    0.5448319    1.8788003
C    -4.5744163    1.4621678   -0.4563171
C    -6.3929028    0.1854305    0.6520467
H    -3.1722990    0.6501075    1.8207762
H    -4.6798884    1.4761225    2.2978724
H    -4.4987871   -0.2756578    2.5758765
H    -5.0142491    2.3838939   -0.0399682
H    -3.4955041    1.6164983   -0.5872427
H    -5.0232175    1.2901321   -1.4479228
H    -6.9003999   -0.0203622   -0.3034040
H    -6.6926782   -0.5839044    1.3809983
H    -6.7634925    1.1528190    1.0262670
