# Supplementary material for: Octahedral Zirconium Salan Catalysts for Olefin Polymerization: Substituent and Solvent Effects on Structure and Dynamics
Source: Inorg Chem. 2023 Sep 19;62(39):16021–37. doi: 10.1021/acs.inorgchem.3c02153 (PMC10548417; doi:10.1021/acs.inorgchem.3c02153)
Supplement: Supplementary file 2 — ic3c02153_si_002.zip [file ic3c02153_si_002.zip › ONNO_ZrBn_otBu_Bn+_THF_agostic_15.xyz]

96
BOpt - Xyz
Zr   -0.0154591    0.0050178   -0.2351574
O    -2.0014490   -0.2364069   -0.1775910
O     1.9840058   -0.2092227   -0.0554522
N    -0.3027722   -2.3044871   -1.0240549
N     0.1994109   -1.5162854    1.7089134
C     0.0314040    0.4677695   -2.4790192
C    -0.5345690   -3.2374777    0.1184538
H    -1.5859471   -3.1317574    0.4218864
H    -0.3944055   -4.2815684   -0.2158984
C     0.8900751   -2.7574523   -1.7899993
H     0.7456840   -3.7977994   -2.1337590
H     1.7881911   -2.6997553   -1.1635769
H     1.0255528   -2.1048535   -2.6601883
C    -1.4839133   -2.4082552   -1.9459345
H    -1.4999964   -3.4350159   -2.3549317
H    -1.2829687   -1.7324109   -2.7872145
C    -2.8391766   -2.1280792   -1.3365889
C    -3.0876559   -1.0044668   -0.4999126
C    -4.4060944   -0.7268631   -0.0470392
C    -5.4180273   -1.6175941   -0.4630831
H    -6.4420932   -1.4227910   -0.1408432
C    -5.1831504   -2.7312890   -1.2615781
C    -3.8833249   -2.9856204   -1.6943501
H    -3.6709218   -3.8496265   -2.3291170
C     0.3956607   -2.9238208    1.2682908
H     0.2167714   -3.6192023    2.1090121
H     1.4475917   -3.0335110    0.9698459
C    -1.0092977   -1.4225395    2.5684015
H    -0.9000361   -2.0724570    3.4554456
H    -1.9049185   -1.7120893    2.0060633
H    -1.1304512   -0.3850115    2.9092462
C     1.3727142   -1.0736929    2.5395250
H     1.3410267   -1.6167311    3.5013068
H     1.1940486   -0.0096256    2.7629394
C     2.7307834   -1.2789527    1.9156221
C     3.0211646   -0.7769427    0.6226303
C     4.3367898   -0.8710321    0.0852746
C     5.2943975   -1.5267187    0.8799117
H     6.3102106   -1.6281690    0.5009396
C     5.0098284   -2.0549164    2.1410201
C     3.7257573   -1.9226574    2.6617641
H     3.4856593   -2.3128581    3.6542612
H    -0.8516541    0.1198876   -3.0312916
H     0.9542790    0.2234603   -3.0231952
C    -0.0720894    1.9092548   -2.1519242
C     1.0642868    2.7602274   -2.1323456
C    -1.3218475    2.4857536   -1.7984445
C     0.9493162    4.1153220   -1.8205998
H     2.0326231    2.3523601   -2.4292809
C    -1.4307035    3.8448954   -1.4834458
H    -2.2209067    1.8668025   -1.8411687
C    -0.2983525    4.6661552   -1.4932011
H     1.8347355    4.7544378   -1.8573188
H    -2.4121584    4.2685382   -1.2575010
H    -0.3882332    5.7316720   -1.2720196
O     0.3153220    1.7754427    1.2315988
C     1.6527462    2.4128593    1.3689888
C    -0.6742056    2.5749126    1.9825419
C     1.3931500    3.7364359    2.0724270
H     2.2766420    1.7275218    1.9604843
H     2.0662063    2.5138341    0.3602797
C     0.1547794    3.4333788    2.9230439
H    -1.2387653    3.1708637    1.2519625
H    -1.3455948    1.8710305    2.4857252
H     1.1701928    4.5239259    1.3365476
H     2.2607721    4.0510887    2.6689185
H    -0.3894138    4.3362885    3.2333457
H     0.4284992    2.8666578    3.8276089
H    -6.0046050   -3.3908620   -1.5448351
H     5.7915276   -2.5580716    2.7120796
C     4.7503874   -0.2439648   -1.2617451
C     3.9013108   -0.8050815   -2.4213233
C     4.5716427    1.2883571   -1.1706414
C     6.2283554   -0.5178938   -1.6024736
H     4.0366097   -1.8954656   -2.5113810
H     2.8353536   -0.5934018   -2.2713778
H     4.2179528   -0.3472238   -3.3731058
H     4.8524829    1.7619227   -2.1263055
H     3.5279194    1.5488390   -0.9473842
H     5.2137993    1.7089314   -0.3800051
H     6.9150491   -0.0913883   -0.8544777
H     6.4380351   -1.5953492   -1.6964873
H     6.4625549   -0.0484429   -2.5708074
C    -4.8888052    0.4689638    0.8079335
C    -3.7727257    1.3721645    1.3464892
C    -5.8238842    1.3452872   -0.0606877
C    -5.6723847   -0.0541464    2.0367294
H    -4.2257235    2.1770849    1.9487924
H    -3.0901307    0.8058850    1.9964588
H    -3.1878959    1.8313666    0.5388638
H    -6.2030876    2.1943703    0.5320221
H    -5.2860327    1.7476530   -0.9346447
H    -6.6912413    0.7783665   -0.4313993
H    -6.0188054    0.7969567    2.6456429
H    -6.5587037   -0.6413063    1.7553638
H    -5.0324671   -0.6904881    2.6700495
