# Supplementary material for: Octahedral Zirconium Salan Catalysts for Olefin Polymerization: Substituent and Solvent Effects on Structure and Dynamics
Source: Inorg Chem. 2023 Sep 19;62(39):16021–37. doi: 10.1021/acs.inorgchem.3c02153 (PMC10548417; doi:10.1021/acs.inorgchem.3c02153)
Supplement: Supplementary file 2 — ic3c02153_si_002.zip [file ic3c02153_si_002.zip › ONNO_ZrBn_otBu_Bn+_THF_agostic_2.xyz]

96
BOpt - Xyz
Zr   -0.0021953   -0.0221599   -0.2580317
O    -2.0032381   -0.2228789   -0.2044649
O     1.9924437   -0.2035735   -0.0246478
N    -0.2944985   -2.2611249   -1.2262583
N     0.2110911   -1.7016476    1.5578713
C     0.1267326    0.5882723   -2.4605825
C    -0.4558679   -3.3065387   -0.1710370
H    -1.5039886   -3.2837030    0.1591974
H    -0.2702736   -4.3065304   -0.6024890
C     0.8728910   -2.6186417   -2.0797940
H     0.9608617   -1.8934308   -2.8967568
H     0.7336096   -3.6292370   -2.5043361
H     1.7949310   -2.5957991   -1.4859206
C    -1.5168851   -2.2933089   -2.1017678
H    -1.5401301   -3.2736240   -2.6113228
H    -1.3640788   -1.5307848   -2.8769013
C    -2.8427909   -2.0918535   -1.4052032
C    -3.0804280   -1.0082121   -0.5214971
C    -4.3880377   -0.7689367   -0.0073408
C    -5.3921958   -1.6812557   -0.3786395
H    -6.4019836   -1.5329986    0.0001440
C    -5.1595558   -2.7733868   -1.2144979
C    -3.8830476   -2.9715182   -1.7309291
H    -3.6827820   -3.8074818   -2.4060003
C     0.4818313   -3.0478787    0.9868572
H     0.3609923   -3.8271343    1.7620774
H     1.5316164   -3.0676281    0.6618405
C    -1.0148737   -1.7486526    2.3959500
H    -1.8934708   -1.9910960    1.7870156
H    -1.1710091   -0.7650720    2.8581392
H    -0.8996447   -2.5005373    3.1977536
C     1.3383115   -1.2891881    2.4640214
H     1.2926975   -1.9094856    3.3771659
H     1.1106778   -0.2540795    2.7677654
C     2.7230138   -1.3959559    1.8789147
C     3.0330764   -0.7846459    0.6400106
C     4.3663018   -0.7915561    0.1400727
C     5.3228313   -1.4748195    0.9120361
H     6.3523801   -1.5114342    0.5590929
C     5.0198889   -2.1097490    2.1185768
C     3.7169823   -2.0624673    2.6059141
H     3.4609257   -2.5377530    3.5563399
H    -0.7029200    0.2557520   -3.0990444
H     1.0910619    0.3804840   -2.9455756
C    -0.0174367    2.0198979   -2.0954188
C     1.1083601    2.8654032   -1.9206457
C    -1.2992233    2.5923844   -1.8863221
C     0.9576884    4.2143648   -1.5932940
H     2.1048632    2.4623477   -2.1089573
C    -1.4456554    3.9421779   -1.5535609
H    -2.1856845    1.9764791   -2.0523535
C    -0.3192374    4.7606494   -1.4059214
H     1.8416475    4.8509848   -1.5082541
H    -2.4470109    4.3627038   -1.4355142
H    -0.4357471    5.8209723   -1.1723144
O     0.1579408    1.6540995    1.3037896
C    -0.9606971    2.4444056    1.8702678
C     1.4422968    2.3126186    1.6572306
C    -0.3263237    3.7358551    2.3636180
H    -1.7022546    2.5745264    1.0738685
H    -1.3880340    1.8508132    2.6910291
C     1.0796751    3.2794007    2.7713831
H     2.1478216    1.5221921    1.9376699
H     1.7952198    2.8260344    0.7519332
H    -0.8974943    4.1735117    3.1942398
H    -0.2727850    4.4711197    1.5468370
H     1.0581405    2.7642094    3.7452351
H     1.7999808    4.1068800    2.8354054
H    -5.9733752   -3.4550736   -1.4658986
H     5.8019569   -2.6293969    2.6741649
C     4.7939811   -0.0454670   -1.1385190
C     6.2884081   -0.2434038   -1.4589544
C     3.9946352   -0.5418727   -2.3614872
C     4.5623441    1.4672133   -0.9209942
H     6.5311627    0.3121258   -2.3784168
H     6.9410417    0.1412230   -0.6595309
H     6.5366993   -1.3021928   -1.6352193
H     4.3108465    0.0055788   -3.2647951
H     4.1799889   -1.6145655   -2.5361329
H     2.9171593   -0.3905078   -2.2221753
H     5.1960509    1.8404164   -0.1002731
H     4.8219651    2.0289289   -1.8340290
H     3.5131591    1.6742509   -0.6691406
C    -4.7513283    0.4367233    0.8841907
C    -4.4107184    1.7481308    0.1430538
C    -6.2543942    0.4846537    1.2237530
C    -3.9859171    0.3585902    2.2208806
H    -5.0022973    1.8328821   -0.7827120
H    -4.6500457    2.6169069    0.7793922
H    -3.3471361    1.7901267   -0.1256217
H    -6.8806571    0.5644674    0.3214909
H    -6.5800231   -0.3957106    1.8000440
H    -6.4493594    1.3747764    1.8426547
H    -4.2317935    1.2287355    2.8528471
H    -4.2641269   -0.5522074    2.7757642
H    -2.9026732    0.3440689    2.0511914
