# Supplementary material for: Octahedral Zirconium Salan Catalysts for Olefin Polymerization: Substituent and Solvent Effects on Structure and Dynamics
Source: Inorg Chem. 2023 Sep 19;62(39):16021–37. doi: 10.1021/acs.inorgchem.3c02153 (PMC10548417; doi:10.1021/acs.inorgchem.3c02153)
Supplement: Supplementary file 2 — ic3c02153_si_002.zip [file ic3c02153_si_002.zip › ONNO_ZrBn_otBu_Bn+_THF_agostic_3.xyz]

96
BOpt - Xyz
Zr    0.0025883   -0.0231860   -0.2369130
O    -1.9942234   -0.2512194   -0.1810925
O     2.0024447   -0.1742188   -0.0103866
N    -0.2648814   -2.2719659   -1.1848325
N     0.2399723   -1.6836924    1.5937651
C     0.1069920    0.5722843   -2.4436838
C    -0.4383942   -3.3025558   -0.1175579
H    -1.4874008   -3.2653455    0.2090992
H    -0.2614841   -4.3095230   -0.5366478
C     0.9167338   -2.6339833   -2.0164062
H     1.0102050   -1.9197865   -2.8425180
H     0.7903965   -3.6515225   -2.4283193
H     1.8308120   -2.5955702   -1.4111769
C    -1.4724680   -2.3251832   -2.0784254
H    -1.4855436   -3.3170038   -2.5658363
H    -1.3069422   -1.5813834   -2.8688526
C    -2.8129615   -2.1107955   -1.4129424
C    -3.0667422   -1.0291547   -0.5310477
C    -4.3860947   -0.7836140   -0.0503036
C    -5.3878905   -1.6824569   -0.4586478
H    -6.4067879   -1.5272971   -0.1081505
C    -5.1411839   -2.7710357   -1.2949099
C    -3.8514892   -2.9793182   -1.7726954
H    -3.6389586   -3.8144931   -2.4450013
C     0.4992781   -3.0391090    1.0394407
H     0.3698698   -3.8080178    1.8234261
H     1.5495194   -3.0722199    0.7170377
C    -0.9766773   -1.7146760    2.4452781
H    -1.1294605   -0.7212995    2.8881059
H    -0.8520389   -2.4483965    3.2623195
H    -1.8601340   -1.9726995    1.8501106
C     1.3781921   -1.2605371    2.4812955
H     1.3438041   -1.8701303    3.4021053
H     1.1534622   -0.2219073    2.7746039
C     2.7547060   -1.3725631    1.8799360
C     3.0510017   -0.7591786    0.6389031
C     4.3778086   -0.7710315    0.1220814
C     5.3411369   -1.4593571    0.8813744
H     6.3659487   -1.4996657    0.5153733
C     5.0515163   -2.0947441    2.0907607
C     3.7548073   -2.0435256    2.5940087
H     3.5085854   -2.5189159    3.5469994
H    -0.7236085    0.2294692   -3.0750895
H     1.0701048    0.3675645   -2.9326723
C    -0.0459947    2.0068570   -2.0916984
C    -1.3318358    2.5840711   -1.9244962
C     1.0760832    2.8509062   -1.8899684
C    -1.4845110    3.9382010   -1.6136575
H    -2.2151633    1.9676203   -2.1044710
C     0.9194003    4.2026711   -1.5749166
H     2.0768279    2.4451484   -2.0486109
C    -0.3609582    4.7549790   -1.4363772
H    -2.4879884    4.3622609   -1.5317408
H     1.8023675    4.8370333   -1.4659235
H    -0.4815802    5.8173930   -1.2149913
O     0.1305063    1.6722772    1.3056981
C    -1.0000447    2.4705212    1.8291073
C     1.4047459    2.3593353    1.6458583
C    -0.3792555    3.3268869    2.9181499
H    -1.3940541    3.0670620    0.9940195
H    -1.7583367    1.7603272    2.1743171
C     0.9904362    3.6633707    2.3154592
H     1.9584799    1.6879359    2.3171897
H     1.9622643    2.4907590    0.7121047
H    -0.2704763    2.7509647    3.8512940
H    -0.9862724    4.2180065    3.1303473
H     1.7270711    3.9805833    3.0666000
H     0.8905848    4.4621634    1.5651348
H    -5.9535838   -3.4431250   -1.5750670
H     5.8387160   -2.6177883    2.6357914
C     4.7952653   -0.0271799   -1.1615922
C     3.9783041   -0.5170072   -2.3753287
C     4.5771651    1.4869904   -0.9422173
C     6.2844178   -0.2347826   -1.5004775
H     4.1556458   -1.5903222   -2.5542239
H     2.9035283   -0.3601540   -2.2219968
H     4.2858611    0.0304812   -3.2815892
H     3.5308599    1.6999265   -0.6828105
H     5.2182290    1.8560380   -0.1255327
H     4.8324126    2.0475720   -1.8570646
H     6.5236401   -1.2952736   -1.6788848
H     6.5189760    0.3184140   -2.4234653
H     6.9495235    0.1463776   -0.7097742
C    -4.7617726    0.4055825    0.8585663
C    -4.0746383    0.2492113    2.2311062
C    -4.3453943    1.7339014    0.1902537
C    -6.2793405    0.4889045    1.1189923
H    -4.3104967    1.1097745    2.8796668
H    -4.4231884   -0.6642862    2.7394769
H    -2.9849696    0.1813896    2.1187291
H    -4.6043773    2.5831377    0.8451344
H    -3.2681376    1.7628433   -0.0145228
H    -4.8816858    1.8675300   -0.7632955
H    -6.8524572    0.6071958    0.1860830
H    -6.6610703   -0.3937218    1.6558275
H    -6.4825512    1.3699039    1.7482423
