# Supplementary material for: Octahedral Zirconium Salan Catalysts for Olefin Polymerization: Substituent and Solvent Effects on Structure and Dynamics
Source: Inorg Chem. 2023 Sep 19;62(39):16021–37. doi: 10.1021/acs.inorgchem.3c02153 (PMC10548417; doi:10.1021/acs.inorgchem.3c02153)
Supplement: Supplementary file 2 — ic3c02153_si_002.zip [file ic3c02153_si_002.zip › ONNO_ZrBn_otBu_Bn+_THF_agostic_4.xyz]

96
BOpt - Xyz
Zr    0.0415370   -0.0908485    0.2179951
O    -1.9452697   -0.1718092   -0.0540108
O     2.0375290   -0.0250347    0.0041940
N    -0.2724067    1.4603725   -1.6096770
N     0.4259277   -1.4312312   -1.8362072
C    -0.1151254    0.2961940    2.4715357
C    -0.4672750    0.6532255   -2.8518555
H    -1.4878968    0.2456531   -2.8250411
H    -0.4021699    1.3131810   -3.7360706
C     0.8662230    2.3981691   -1.8103529
H     0.6760974    3.0356392   -2.6925447
H     1.7993008    1.8406336   -1.9535327
H     0.9628196    3.0336286   -0.9219799
C    -1.4957754    2.3011095   -1.3549775
H    -1.5234021    3.0980207   -2.1196957
H    -1.3277595    2.7907197   -0.3818047
C    -2.8262993    1.5873528   -1.3677837
C    -3.0436433    0.3927178   -0.6389617
C    -4.3480334   -0.1641068   -0.5236491
C    -5.3793579    0.4968010   -1.2138248
H    -6.3909631    0.0978691   -1.1562206
C    -5.1691153    1.6485753   -1.9741551
C    -3.8913797    2.1961150   -2.0434722
H    -3.7112023    3.1116016   -2.6127954
C     0.5622650   -0.4554385   -2.9571891
H     0.4534412   -0.9781965   -3.9253993
H     1.5843863   -0.0517461   -2.9198410
C    -0.6885352   -2.3666731   -2.1287770
H    -1.6345972   -1.8189977   -2.2116430
H    -0.7696134   -3.0920667   -1.3092250
H    -0.4947502   -2.9137570   -3.0695495
C     1.6764024   -2.2523424   -1.7431619
H     1.7434844   -2.8796136   -2.6510092
H     1.5169529   -2.9349263   -0.8944575
C     2.9816112   -1.5032367   -1.5920785
C     3.1546575   -0.4550843   -0.6538053
C     4.4428392    0.0998543   -0.4095054
C     5.5034634   -0.4010248   -1.1848350
H     6.5029737    0.0033657   -1.0329744
C     5.3371149   -1.3980683   -2.1475305
C     4.0758658   -1.9525093   -2.3432051
H     3.9306258   -2.7522055   -3.0742179
H     0.8623884    0.1725220    2.9631644
H    -0.8988491   -0.2500215    3.0142960
C    -0.4542106    1.7065849    2.2163800
C    -1.7904747    2.1920537    2.2770756
C     0.5526869    2.6264758    1.8237930
C    -2.0825998    3.5294086    2.0315757
H    -2.5896363    1.5061668    2.5645991
C     0.2507380    3.9737265    1.5694513
H     1.5946679    2.2988838    1.8161398
C    -1.0628279    4.4320691    1.6777737
H    -3.1122990    3.8815601    2.1224634
H     1.0551417    4.6670903    1.3128007
H    -1.2972160    5.4834377    1.5009179
O     0.3386226   -2.2490446    1.0899699
C    -0.7503191   -3.0495348    1.6859135
C     1.6026037   -2.5544918    1.8073360
C    -0.0527916   -4.0903264    2.5490864
H    -1.3798336   -2.3690991    2.2769176
H    -1.3382755   -3.4671673    0.8603079
C     1.1783132   -3.3245388    3.0469723
H     2.2192820   -3.1622651    1.1275441
H     2.1063624   -1.6022745    2.0033226
H     0.2483314   -4.9599014    1.9435563
H    -0.7030073   -4.4437195    3.3613404
H     1.9805169   -3.9825656    3.4088672
H     0.9031996   -2.6318908    3.8576698
H    -6.0029535    2.1177552   -2.4985142
H     6.1918330   -1.7442328   -2.7305729
C     4.7107167    1.1834311    0.6551929
C     6.2137851    1.4930346    0.8031217
C     4.0086696    2.4968059    0.2491052
C     4.2101717    0.7083301    2.0386367
H     6.6469039    1.9073906   -0.1208273
H     6.3447629    2.2475690    1.5946313
H     6.7928027    0.6018829    1.0928002
H     4.4093139    2.8706284   -0.7071444
H     2.9272460    2.3492711    0.1359192
H     4.1773805    3.2725424    1.0148158
H     4.4100069    1.4821636    2.7979805
H     3.1308699    0.5033724    2.0306315
H     4.7371621   -0.2099461    2.3454822
C    -4.6628660   -1.4091981    0.3288710
C    -3.9440300   -2.6405908   -0.2610453
C    -4.2186372   -1.1676676    1.7897390
C    -6.1699754   -1.7308495    0.3600304
H    -2.8601013   -2.4774771   -0.3060929
H    -4.1416153   -3.5324962    0.3574434
H    -4.3056866   -2.8486670   -1.2811037
H    -4.4158726   -2.0659584    2.3987243
H    -3.1485826   -0.9271290    1.8512203
H    -4.7858021   -0.3315920    2.2299416
H    -6.7610450   -0.9010880    0.7784380
H    -6.5645609   -1.9730680   -0.6393647
H    -6.3328774   -2.6115370    1.0013005
