# Supplementary material for: Octahedral Zirconium Salan Catalysts for Olefin Polymerization: Substituent and Solvent Effects on Structure and Dynamics
Source: Inorg Chem. 2023 Sep 19;62(39):16021–37. doi: 10.1021/acs.inorgchem.3c02153 (PMC10548417; doi:10.1021/acs.inorgchem.3c02153)
Supplement: Supplementary file 2 — ic3c02153_si_002.zip [file ic3c02153_si_002.zip › ONNO_ZrBn_otBu_Bn+_THF_agostic_8.xyz]

96
BOpt - Xyz
Zr   -0.0430296   -0.0740675   -0.2237691
O     1.9442333   -0.1746573    0.0434443
O    -2.0374952   -0.0149720   -0.0087694
N     0.2886880    1.4674743    1.6122688
N    -0.4217173   -1.4188383    1.8305788
C     0.1371994    0.3129049   -2.4769987
C     0.4732469    0.6591702    2.8553092
H     1.4925250    0.2481570    2.8346605
H     0.4050620    1.3188910    3.7394102
C    -0.8404183    2.4169429    1.8120601
H    -1.7787343    1.8681385    1.9558288
H    -0.9313370    3.0529714    0.9235333
H    -0.6445554    3.0528616    2.6941196
C     1.5231036    2.2929619    1.3588935
H     1.5593098    3.0907616    2.1222912
H     1.3642053    2.7824814    0.3841576
C     2.8429344    1.5595796    1.3775784
C     3.0464361    0.3667655    0.6416507
C     4.3418417   -0.2116587    0.5326178
C     5.3775543    0.4238625    1.2399174
H     6.3824916    0.0075346    1.1889341
C     5.1800749    1.5727551    2.0081709
C     3.9120767    2.1437727    2.0683464
H     3.7430287    3.0580803    2.6429578
C    -0.5596208   -0.4464051    2.9538097
H    -0.4556704   -0.9724578    3.9208733
H    -1.5806082   -0.0399045    2.9138481
C     0.6977676   -2.3508374    2.1159202
H     0.5070496   -2.9054449    3.0529490
H     1.6411931   -1.7992270    2.2020298
H     0.7834142   -3.0690649    1.2905457
C    -1.6688097   -2.2443285    1.7434708
H    -1.7348366   -2.8638568    2.6567685
H    -1.5053650   -2.9352913    0.9022363
C    -2.9769888   -1.5000348    1.5858725
C    -3.1520556   -0.4502655    0.6490605
C    -4.4412315    0.1030658    0.4055506
C    -5.5018715   -0.4024433    1.1773170
H    -6.5020078    0.0004383    1.0253737
C    -5.3344372   -1.4025272    2.1369470
C    -4.0721076   -1.9538293    2.3337083
H    -3.9260692   -2.7542620    3.0637416
H    -0.8364204    0.1971430   -2.9777372
H     0.9225063   -0.2381168   -3.0129914
C     0.4777944    1.7211927   -2.2157863
C     1.8127137    2.2102342   -2.2770019
C    -0.5303087    2.6357293   -1.8134973
C     2.1018037    3.5467236   -2.0240384
H     2.6128279    1.5285586   -2.5717195
C    -0.2311136    3.9825586   -1.5519315
H    -1.5718328    2.3057656   -1.8070096
C     1.0807119    4.4447827   -1.6615117
H     3.1302080    3.9023726   -2.1161516
H    -1.0365956    4.6723394   -1.2890646
H     1.3130357    5.4956747   -1.4792723
O    -0.3694882   -2.2204151   -1.0925240
C     0.7214253   -2.9971557   -1.7198295
C    -1.6419199   -2.5401260   -1.7837040
C     0.1164893   -3.5951025   -2.9812969
H     1.5582158   -2.3107055   -1.8927195
H     1.0214571   -3.7712929   -0.9972868
C    -1.3456303   -3.8064016   -2.5701442
H    -2.4158704   -2.6429643   -1.0135832
H    -1.8860498   -1.6909014   -2.4370023
H     0.6249125   -4.5240284   -3.2744819
H     0.1836936   -2.8822357   -3.8179599
H    -1.4467636   -4.6977054   -1.9305680
H    -2.0246695   -3.9169867   -3.4269539
H     6.0167642    2.0220845    2.5452162
H    -6.1891522   -1.7527355    2.7175773
C    -4.7072107    1.1902675   -0.6556113
C    -6.2092610    1.5062179   -0.7992813
C    -3.9993728    2.4999080   -0.2470841
C    -4.2105890    0.7155202   -2.0407584
H    -6.3389023    2.2641987   -1.5877173
H    -6.7923086    0.6185084   -1.0914526
H    -6.6390389    1.9185539    0.1271886
H    -4.3970919    2.8727181    0.7108176
H    -2.9182162    2.3484450   -0.1360625
H    -4.1668263    3.2781783   -1.0104710
H    -3.1348988    0.4937723   -2.0318904
H    -4.7499457   -0.1939361   -2.3523928
H    -4.3998950    1.4958963   -2.7961372
C     4.6442580   -1.4465263   -0.3394052
C     3.8836224   -2.6759694    0.2004702
C     4.2394651   -1.1566192   -1.8032324
C     6.1434680   -1.8043303   -0.3454158
H     4.2104733   -2.9134987    1.2259651
H     2.8017247   -2.4970690    0.2154176
H     4.0854010   -3.5572813   -0.4316559
H     4.4177729   -2.0464167   -2.4301737
H     3.1797160   -0.8756540   -1.8812492
H     4.8423621   -0.3298816   -2.2122759
H     6.2990139   -2.6758983   -1.0008001
H     6.7637387   -0.9815667   -0.7342191
H     6.5097050   -2.0756665    0.6573299
