# Supplementary material for: Octahedral Zirconium Salan Catalysts for Olefin Polymerization: Substituent and Solvent Effects on Structure and Dynamics
Source: Inorg Chem. 2023 Sep 19;62(39):16021–37. doi: 10.1021/acs.inorgchem.3c02153 (PMC10548417; doi:10.1021/acs.inorgchem.3c02153)
Supplement: Supplementary file 2 — ic3c02153_si_002.zip [file ic3c02153_si_002.zip › ONNO_ZrBn_otBu_Bn+_THF_agostic_9.xyz]

96
BOpt - Xyz
Zr    0.0357283    0.1442893   -0.2745304
O    -1.9396153   -0.2032885   -0.3817886
O     1.9994913   -0.0416619    0.1131389
N     0.1509907   -2.0161100   -1.4202202
N    -0.0238222   -1.6527118    1.4584225
C     0.2256105    0.9126240   -2.4130907
C     0.4828272   -3.1285955   -0.4759451
H     0.2289162   -4.0978577   -0.9435684
H     1.5699055   -3.1061832   -0.3236682
C     1.2072080   -2.0651883   -2.4754526
H     0.9595766   -1.3693224   -3.2837811
H     1.2694666   -3.0869187   -2.8910388
H     2.1729239   -1.7922399   -2.0343091
C    -1.1525540   -2.2662335   -2.1345937
H    -1.0515789   -3.2218085   -2.6802931
H    -1.2221732   -1.4664964   -2.8877367
C    -2.4421952   -2.3011978   -1.3483122
C    -2.8742175   -1.1770959   -0.6001300
C    -4.2096059   -1.0919367   -0.1176415
C    -5.0191055   -2.2277812   -0.3126525
H    -6.0426078   -2.2128072    0.0587572
C    -4.5777113   -3.3756298   -0.9714775
C    -3.2947138   -3.3986731   -1.5146479
H    -2.9527867   -4.2613360   -2.0923206
C    -0.2307686   -3.0002461    0.8538321
H    -1.3111465   -3.1378262    0.7205792
H     0.1275193   -3.7862378    1.5438349
C    -1.1404224   -1.4166996    2.4139456
H    -2.0963858   -1.4912053    1.8849828
H    -1.0390527   -0.4154719    2.8537690
H    -1.1138180   -2.1657859    3.2260413
C     1.2323141   -1.6043020    2.2845686
H     1.1389658   -2.3644606    3.0815122
H     1.2096516   -0.6196683    2.7816697
C     2.5649153   -1.7801798    1.6023051
C     2.9706382   -0.8693608    0.5983871
C     4.3157358   -0.8329983    0.1414858
C     5.1713780   -1.8296046    0.6476507
H     6.2061892   -1.8547971    0.3088427
C     4.7611045   -2.7880737    1.5770718
C     3.4611056   -2.7442705    2.0776820
H     3.1393656   -3.4449431    2.8526078
H    -0.5292000    0.5563292   -3.1281808
H     1.2355826    0.7979280   -2.8313756
C    -0.0336059    2.3115923   -1.9876904
C     1.0123451    3.1332597   -1.4919018
C    -1.3323384    2.8804993   -2.0514351
C     0.7826444    4.4696250   -1.1458404
H     2.0285724    2.7331507   -1.4514835
C    -1.5553035    4.2164594   -1.7134444
H    -2.1551866    2.2747377   -2.4374495
C    -0.4979608    5.0221982   -1.2676957
H     1.6167393    5.0912738   -0.8116211
H    -2.5571350    4.6387646   -1.8181521
H    -0.6698547    6.0731557   -1.0270514
O    -0.0369528    1.6745189    1.4291435
C    -1.1045884    2.6742891    1.6140319
C     1.1243388    2.2637565    2.1133970
C    -0.9481240    3.1244522    3.0667710
H    -0.9160546    3.4837363    0.8944383
H    -2.0501062    2.1753929    1.3799354
C     0.5421898    2.8432917    3.4027076
H     1.8629462    1.4662817    2.2415103
H     1.5321300    3.0414241    1.4485963
H    -1.6115824    2.5497259    3.7283738
H    -1.2083858    4.1867038    3.1715801
H     0.6257515    2.1214254    4.2275612
H     1.0852200    3.7517240    3.6977175
H    -5.2458636   -4.2300796   -1.0888440
H     5.4661264   -3.5419511    1.9306151
C     4.8618532    0.2687079   -0.7897203
C     4.1695629    0.2283672   -2.1674260
C     4.6306012    1.6445745   -0.1216446
C     6.3769592    0.1232440   -1.0309611
H     4.5641189    1.0311486   -2.8120568
H     4.3609929   -0.7322802   -2.6730898
H     3.0846500    0.3651491   -2.0717688
H     5.0071548    2.4495386   -0.7745166
H     3.5624354    1.8216961    0.0686467
H     5.1692456    1.7050806    0.8379042
H     6.6264884   -0.8191794   -1.5440100
H     6.7159248    0.9494551   -1.6754625
H     6.9529218    0.1748842   -0.0935841
C    -4.8071692    0.1739715    0.5352049
C    -4.1885204    0.4138958    1.9280662
C    -4.5587510    1.3972561   -0.3759381
C    -6.3326393    0.0568862    0.7293443
H    -4.4080528   -0.4273550    2.6054698
H    -3.0980100    0.5280362    1.8664951
H    -4.6090896    1.3288089    2.3783263
H    -3.4868611    1.5707307   -0.5390303
H    -5.0370256    1.2502646   -1.3578052
H    -4.9963069    2.3002977    0.0818081
H    -6.7116825    1.0047748    1.1429137
H    -6.8552486   -0.1254770   -0.2226807
H    -6.6052056   -0.7415969    1.4373817
